# Supplementary material for: Armed violent conflict and healthcare-seeking behavior for maternal and child health in sub-Saharan Africa: A systematic review
Source: PLoS One. 2025 Feb 4;20(2):e0317094. doi: 10.1371/journal.pone.0317094 (PMC11793768; doi:10.1371/journal.pone.0317094)
Supplement: S1 File — (XLSX) [file pone.0317094.s002.xlsx]

## Sheet: Tabelle1
ID	Included?	Reason for Exclusion	Study
1	Yes		Ahmed, Z., Ataullahjan, A., Gaffey, M. F., Osman, M., Umutoni, C., Bhutta, Z. A., & Dalmar, A. A. (2020). Understanding the factors affecting the humanitarian health and nutrition response for women and children in Somalia since 2000: A case study. Conflict and Health, 14, 35. https://doi.org/10.1186/s13031-019-0241-x
2	Yes		Babakura, B., Nomhwange, T., Jean Baptiste, A. E., Dede, O., Taiwo, L., Abba, S., Soyemi, M., Idowu, A. M., Terna Richard, M., Braka, F., Oteri, J., & Shuaib, F. (2021). The challenges of insecurity on implementing vaccination campaign and its effect on measles elimination and control efforts: A case study of 2017/18 measles campaign in Borno state, Nigeria. Vaccine, 39 Suppl 3, C66–C75. https://…
3	Yes		Bayo, P., Belaid, L., Ochola, E., Tahir, E. O., Dimiti, A., & Zarowsky, C. (o. J.). Maternal and neonatal health care service utilisation in the wake of active conflict and socio-economic downturn in Torit County, Republic of South Sudan: A multimethod locally driven study.
4	Yes		Casey, S. E., & Tshipamba, M. (2017). Contraceptive availability leads to increase in use in conflict-affected Democratic Republic of the Congo: Evidence from cross-sectional cluster surveys, facility assessments and service statistics. Conflict and Health, 11, 2. https://doi.org/10.1186/s13031-017-0104-2
5	Yes		Casey, S. E., McNab, S. E., Tanton, C., Odong, J., Testa, A. C., & Lee-Jones, L. (2013). Availability of long-acting and permanent family-planning methods leads to increase in use in conflict-affected northern Uganda: Evidence from cross-sectional baseline and endline cluster surveys. Global Public Health, 8(3), 284–297. https://doi.org/10.1080/17441692.2012.758302
6	Yes		Chi, P. C., Bulage, P., Urdal, H., & Sundby, J. (2015a). A qualitative study exploring the determinants of maternal health service uptake in post-conflict Burundi and Northern Uganda. BMC PREGNANCY AND CHILDBIRTH, 15, 18. https://doi.org/10.1186/s12884-015-0449-8
7	Yes		Chi, P. C., Bulage, P., Urdal, H., & Sundby, J. (2015b). Perceptions of the effects of armed conflict on maternal and reproductive health services and outcomes in Burundi and Northern Uganda: A qualitative study. BMC INTERNATIONAL HEALTH AND HUMAN RIGHTS, 15, 7. https://doi.org/10.1186/s12914-015-0045-z
8	Yes		Chukwuma, A., & Ekhator-Mobayode, U. E. (2019). Armed conflict and maternal health care utilization: Evidence from the Boko Haram Insurgency in Nigeria. Social Science & Medicine (1982), 226, 104–112. https://doi.org/10.1016/j.socscimed.2019.02.055
9	Yes		Chukwuma, A., Wong, K. L. M., & Ekhator-Mobayode, U. E. (2021). Disrupted Service Delivery? The Impact of Conflict on Antenatal Care Quality in Kenya. Frontiers in Global Women’s Health, 2, 599731. https://doi.org/10.3389/fgwh.2021.599731
10	Yes		Druetz, T., Browne, L., Bicaba, F., Mitchell, M. I., & Bicaba, A. (2020). Effects of terrorist attacks on access to maternal healthcare services: A national longitudinal study in Burkina Faso. BMJ Global Health, 5(9). https://doi.org/10.1136/bmjgh-2020-002879
11	Yes		McGinn, T., Austin, J., Anfinson, K., Amsalu, R., Casey, S. E., Fadulalmula, S., Langston, A., Lee-Jones, L., Meyers, J., Mubiru, F., Schlecht, J., Sharer, M., & Yetter, M. (2011). Family planning in conflict: Results of cross-sectional baseline surveys in three African countries. Conflict and Health, 5(1). Scopus. https://doi.org/10.1186/1752-1505-5-11
12	Yes		Namasivayam, A., Arcos González, P., Castro Delgado, R., & Chi, P. C. (2017). The Effect of Armed Conflict on the Utilization of Maternal Health Services in Uganda: A Population-based Study. PLoS Currents, 9, ecurrents.dis.557b987d6519d8c7c96f2006ed3c271a. https://doi.org/10.1371/currents.dis.557b987d6519d8c7c96f2006ed3c271a
13	Yes		Nattabi, B., Li, J., Thompson, S. C., Orach, C. G., & Earnest, J. (2011). Family planning among people living with HIV in post-conflict Northern Uganda: A mixed methods study. Conflict and Health, 5, 18. https://doi.org/10.1186/1752-1505-5-18
14	Yes		Ojeleke, O., Groot, W., Bonuedi, I., & Pavlova, M. (2022). The impact of armed conflicts on health-care utilization in Northern Nigeria: A difference-in-differences analysis. WORLD MEDICAL & HEALTH POLICY, 14(4), 624–664. https://doi.org/10.1002/wmh3.501
15	Yes		Sato, R. (2019). Effect of armed conflict on vaccination: Evidence from the Boko haram insurgency in northeastern Nigeria. Conflict and Health, 13, 49. https://doi.org/10.1186/s13031-019-0235-8
16	Yes		Sato, R. (2021). Differential effect of conflicts on vaccination: Boko Haram insurgency vs. Other conflicts in Nigeria. Medicine, Conflict, and Survival, 37(4), 275–292. https://doi.org/10.1080/13623699.2021.1970524
17	Yes		Sato, R., Makinde, O. A., Daam, K. C., & Lawal, B. (2022). Geographical and time trends of measles incidence and measles vaccination coverage and their correlation in Nigeria. Human Vaccines & Immunotherapeutics, 18(6), 2114697. https://doi.org/10.1080/21645515.2022.2114697
18	Yes		Solanke, B. L. (2018). Factors associated with use of maternal healthcare services during the Boko Haram insurgency in North-East Nigeria. Medicine, Conflict, and Survival, 34(3), 158–184. https://doi.org/10.1080/13623699.2018.1511358
19	Yes		Tyndall, J. A., Ndiaye, K., Weli, C., Dejene, E., Ume, N., Inyang, V., Okere, C., Sandberg, J., & Waldman, R. J. (2020). The relationship between armed conflict and reproductive, maternal, newborn and child health and nutrition status and services in northeastern Nigeria: A mixed-methods case study. Conflict and Health, 14(1), 75. https://doi.org/10.1186/s13031-020-00318-5
20	Yes		Zhang, T., Qi, X., He, Q., Hee, J., Takesue, R., Yan, Y., & Tang, K. (2021). The Effects of Conflicts and Self-Reported Insecurity on Maternal Healthcare Utilisation and Children Health Outcomes in the Democratic Republic of Congo (DRC). Healthcare (Basel, Switzerland), 9(7). https://doi.org/10.3390/healthcare9070842
21	Yes		Ziegler, B. R., Kansanga, M., Sano, Y., Kangmennaang, J., Kpienbaareh, D., & Luginaah, I. (2020). Antenatal care utilization in the fragile and conflict-affected context of the Democratic Republic of the Congo. Social Science and Medicine, 262. Scopus. https://doi.org/10.1016/j.socscimed.2020.113253
22	No	Non HSB	Abay, K. A., Abay, M. H., Berhane, G., Chamberlin, J., Croke, K., & Tafere, K. (2022). Access to health services, food, and water during an active conflict: Evidence from Ethiopia. PLOS Global Public Health, 2(11), e0001015. https://doi.org/10.1371/journal.pgph.0001015
23	No	Non CS; Non HSB	Abbo, C., Kinyanda, E., Kizza, R. B., Levin, J., Ndyanabangi, S., & Stein, D. J. (2013). Prevalence, comorbidity and predictors of anxiety disorders in children and adolescents in rural north-eastern Uganda. CHILD AND ADOLESCENT PSYCHIATRY AND MENTAL HEALTH, 7, 21. https://doi.org/10.1186/1753-2000-7-21
24	No	IDP	Abdullahi, S. A., Smelyanskaya, M., John, S., Adamu, H. I., Ubochioma, E., Kennedy, I., Abubakar, F. A., Ago, H. A., Stevens, R., & Creswell, J. (2020). Providing TB and HIV outreach services to internally displaced populations in Northeast Nigeria: Results of a controlled intervention study. PLoS Medicine, 17(9), e1003218. https://doi.org/10.1371/journal.pmed.1003218
25	No	Non CS; Non HSB	Abimanyi-Ochom, J., Inder, B., Hollingsworth, B., & Lorgelly, P. (2017). Invisible work: Child work in households with a person living with HIV/AIDS in Central Uganda. SAHARA-J: Journal of Social Aspects of HIV/AIDS, 14(1), 93–109. https://doi.org/10.1080/17290376.2017.1379429
26	No	Non HSB	Abiye, T. A. (2010). An overview of the transboundary aquifers in East Africa. Journal of African Earth Sciences, 58(4), 684–691. Scopus. https://doi.org/10.1016/j.jafrearsci.2009.10.003
27	No	Non HSB	Abler, L., Sikkema, K. J., Watt, M. H., Pitpitan, E. V., Kalichman, S. C., Skinner, D., & Pieterse, D. (2015). Traumatic Stress and the Mediating Role of Alcohol Use on HIV-Related Sexual Risk Behavior: Results From a Longitudinal Cohort of South AfricanWomenWhoAttend Alcohol-Serving Venues. JAIDS-JOURNAL OF ACQUIRED IMMUNE DEFICIENCY SYNDROMES, 68(3), 322–328. https://doi.org/10.1097/QAI.0000000…
28	No	Sexual Violence	Abrahams, N., & Gevers, A. (o. J.). A rapid appraisal of the status of mental health support in post-rape care services in the Western Cape. Open Access.
29	No	Non HSB; Non MCH	Abu Suhaiban, H., Grasser, L. R., & Javanbakht, A. (2019). Mental Health of Refugees and Torture Survivors: A Critical Review of Prevalence, Predictors, and Integrated Care. International Journal of Environmental Research and Public Health, 16(13). https://doi.org/10.3390/ijerph16132309
30	No	Non HSB	Accorsi, S., Fabiani, M., Lukwiya, M., Ravera, M., Costanzi, A., Ojom, L., Paze, E., Manenti, F., Anguzu, P., Dente, M. G., & Declich, S. (2001). Impact of insecurity, the AIDS epidemic, and poverty on population health: Disease patterns and trends in Northern Uganda. The American Journal of Tropical Medicine and Hygiene, 64(3–4), 214–221. https://doi.org/10.4269/ajtmh.2001.64.214
31	No	Non HSB	Adaku, A., Okello, J., Lowry, B., Kane, J. C., Alderman, S., Musisi, S., & Tol, W. A. (2016). Mental health and psychosocial support for South Sudanese refugees in northern Uganda: A needs and resource assessment. Conflict and Health, 10(1), 18. https://doi.org/10.1186/s13031-016-0085-6
32	No	IDP	Adam, I. F. (2015). The influence of maternal health education on the place of delivery in conflict settings of Darfur, Sudan. Conflict and Health, 9, 31. https://doi.org/10.1186/s13031-015-0057-2
33	No	Non HSB	Adams, G. (2005). The Cultural Grounding of Personal Relationship: Enemyship in North American and West African Worlds. Journal of Personality and Social Psychology, 88(6), 948–968. https://doi.org/10.1037/0022-3514.88.6.948
34	No	Non HSB	Adamu, P. I., Adamu, M. O., Okagbue, H. I., Opoola, L., & Bishop, S. A. (2019). Survival Analysis of Cancer Patients in North Eastern Nigeria from 2004—2017—A Kaplan—Meier Method. Open Access Macedonian Journal of Medical Sciences, 7(4), 643–650. https://doi.org/10.3889/oamjms.2019.109
35	No	Non HSB	Adamu, U. S., Archer, W. R., Braka, F., Damisa, E., Siddique, A., Baig, S., Higgins, J., Sume, G. E., Banda, R., Korir, C. K., Waziri, N., Gidado, S., Bammeke, P., Edukugo, A., Nganda, G. W., Forbi, J. C., Burns, C. C., Liu, H., Jorba, J., … Bolu, O. (2019). Progress Toward Poliomyelitis Eradication—Nigeria, January 2018-May 2019. MMWR. Morbidity and Mortality Weekly Report, 68(29), 642–646. http…
36	No	Non HSB	Addiss, D. (2010). The 6th Meeting of the Global Alliance to Eliminate Lymphatic Filariasis: A half-time review of lymphatic filariasis elimination and its integration with the control of other neglected tropical diseases. Parasites & Vectors, 3, 100. https://doi.org/10.1186/1756-3305-3-100
37	No	Non SSA	Adgent, M. A., Elsayed-Ali, O., Gebretsadik, T., Tylavsky, F. A., Kocak, M., Cormier, S. A., Wright, R. J., & Carroll, K. N. (2019). Maternal childhood and lifetime traumatic life events and infant bronchiolitis. Paediatric and Perinatal Epidemiology, 33(4), 262–270. https://doi.org/10.1111/ppe.12559
38	No	Non HSB; Non MCH	Adinkrah, M. (2011). Epidemiologic characteristics of suicidal behavior in contemporary Ghana. Crisis: The Journal of Crisis Intervention and Suicide Prevention, 32(1), 31–36. https://doi.org/10.1027/0227-5910/a000056
39	No	Non HSB	Adorjan, K., Mekonnen, Z., Tessema, F., Ayana, M., Degenhardt, F., Hoffmann, P., Fricker, N., Widmann, M., Riedke, H., Toennes, S. W., Soboka, M., Suleman, S., Andlauer, T. F. M., Tesfaye, M., Rietschel, M., Susser, E., Odenwald, M., Schulze, T. G., & Mattheisen, M. (2020). Genotype-phenotype feasibility studies on khat abuse, traumatic experiences and psychosis in Ethiopia. Psychiatric Genetics,…
40	No	Non MCH	Adorjan, K., Odenwald, M., Widmann, M., Tesfaye, M., Tessema, F., Toennes, S., Suleman, S., Papiol, S., Soboka, M., Mekonnen, Z., Rockstroh, B., Rietschel, M., Pogarell, O., Susser, E., & Schulze, T. G. (2017). Khat use and occurrence of psychotic symptoms in the general male population in Southwestern Ethiopia: Evidence for sensitization by traumatic experiences. World Psychiatry : Official Jour…
41	No	Non CS; Non HSB	Aembe, B., & Dijkzeul, D. (2019). Humanitarian governance and the consequences of the state-fragility discourse in the Democratic Republic of Congo’s health sector. Disasters, 43 Suppl 2, S187–S209. https://doi.org/10.1111/disa.12336
42	No	Non HSB	Affleck, M. K., & Steed, L. G. (2001). Expectations and experiences of participants in ongoing adoption reunion relationships: A qualitative study. American Journal of Orthopsychiatry, 71(1), 38–48. https://doi.org/10.1037/0002-9432.71.1.38
43	No	Systematic Review	Africa, S. A., & Awojobi, O. N. (2019). THE IMPACT OF CONFLICT ON HEALTH OUTCOMES : A S YS TEMATIC EVIDENCE FROM S UB-. 8(1).
44	No	Non HSB	Agadjanian, V., & Prata, N. (2001). War and reproduction: Angola’s fertility in comparative perspective. JOURNAL OF SOUTHERN AFRICAN STUDIES, 27(2), 329–347. https://doi.org/10.1080/03057070120050000
45	No	Non MCH	Ager, A. K., Lembani, M., Mohammed, A., Mohammed Ashir, G., Abdulwahab, A., de Pinho, H., Delobelle, P., & Zarowsky, C. (2015). Health service resilience in Yobe state, Nigeria in the context of the Boko Haram insurgency: A systems dynamics analysis using group model building. Conflict and Health, 9, 30. https://doi.org/10.1186/s13031-015-0056-3
46	No	Non HSB; Non MCH	Ager, A., Strang, A., & Abebe, B. (2005). Conceptualizing community development in war-affected populations: Illustrations from Tigray. Community Development Journal, 40(2), 158–168. Scopus. https://doi.org/10.1093/cdj/bsi024
47	No	Non HSB	Aham-Chiabuotu, C. B., Abel, G., & Thompson, L. (2021). „Men don’t have patience“: Sexuality, pleasure and danger in displacement settings in Northcentral Nigeria. Global Public Health, 16(5), 801–813. https://doi.org/10.1080/17441692.2019.1690539
48	No	Sexual Violence	Ahlberg, B. M., & Njoroge, K. M. (2013). Not men enough to rule!: Politicization of ethnicities and forcible circumcision of luo men during the postelection violence in Kenya. Ethnicity and Health, 18(5), 454–468. Scopus. https://doi.org/10.1080/13557858.2013.772326
49	No	Non SSA	Ahmed, S., & Rasmussen, A. (2020). Changes in social status and postmigration mental health among West African immigrants. American Journal of Orthopsychiatry, 90(2), 171–180. https://doi.org/10.1037/ort0000419
50	No	Not a study	Ahuka, O. L., Chabikuli, N., & Ogunbanjo, G. A. (2004). The effects of armed conflict on pregnancy outcomes in the Congo. International Journal of Gynaecology and Obstetrics: The Official Organ of the International Federation of Gynaecology and Obstetrics, 84(1), 91–92. https://doi.org/10.1016/s0020-7292(03)00328-x
51	No	Non HSB	Ainamani, H. E., Elbert, T., Olema, D. K., & Hecker, T. (2020). Gender differences in response to war-related trauma and posttraumatic stress disorder—A study among the Congolese refugees in Uganda. BMC Psychiatry, 20(1). Scopus. https://doi.org/10.1186/s12888-019-2420-0
52	No	Non CS; Non HSB	Ainamani, H. E., Gumisiriza, N., & Rukundo, G. Z. (2020). Mental health problems related to COVID-19: A call for psychosocial interventions in Uganda. Psychological Trauma: Theory, Research, Practice, and Policy, 12(7), 809–811. https://doi.org/10.1037/tra0000670
53	No	Non HSB	Akil, L., & Ahmad, H. A. (2016). The recent outbreaks and reemergence of poliovirus in war and conflict-affected areas. International Journal of Infectious Diseases, 49, 40–46. Scopus. https://doi.org/10.1016/j.ijid.2016.05.025
54	No	Non HSB	Akimoto, D. (o. J.). Japan’s international peace operations in South Sudan: Peacekeeping and civilian protection dilemmas.
55	No	Non HSB	Akresh, R., Caruso, G. D., & Thirumurthy, H. (2022). Detailed geographic information, conflict exposure, and health impacts. World Development, 155. Scopus. https://doi.org/10.1016/j.worlddev.2022.105890
56	No	Non HSB	Akresh, R., Lucchetti, L., & Thirumurthy, H. (2012). Wars and child health: Evidence from the Eritrean-Ethiopian conflict. Journal of Development Economics, 99(2), 330–340. Scopus. https://doi.org/10.1016/j.jdeveco.2012.04.001
57	No	Non HSB	Aksoy, S., Gibson, W. C., & Lehane, M. J. (2003). Interactions between tsetse and trypanosomes with implications for the control of trypanosomiasis. Advances in Parasitology, 53, 1–83. Scopus. https://doi.org/10.1016/S0065-308X(03)53002-0
58	No	Non SSA	Al-Ibraheem, A., Abdlkadir, A. S., Mohamedkhair, A., Mikhail-Lette, M., Al-Qudah, M., Paez, D., & Mansour, A. H. (2022). Cancer diagnosis in areas of conflict. Frontiers in Oncology, 12, 1087476. https://doi.org/10.3389/fonc.2022.1087476
59	No	Non HSB; Non MCH	Aldnyemi, R. O., Owolabi, M. O., Oyeniyi, T., Ovbiagele, B., Arnett, D. K., Tiwari, H. K., Walker, R., Ogunniyi, A., & Kalaria, R. N. (2016). Neurogenomics in Africa: Perspectives, progress, possibilities and priorities. JOURNAL OF THE NEUROLOGICAL SCIENCES, 366, 213–223. https://doi.org/10.1016/j.jns.2016.05.006
60	No	Non CS; Non HSB	Alexander, C. L., Arnkoff, D. B., Glass, C. R., & Kaburu, A. W. (2013). Detecting depression in rural primary care clinics in central Kenya: Impact of a brief training intervention. International Perspectives in Psychology: Research, Practice, Consultation, 2(1), 14–28. https://doi.org/10.1037/a0031360
61	No	Non HSB	Ali, D., Azale, T., Wondie, M., & Tadesse, J. (2022). About Six in Ten Survivors of the November 2020 Maikadra Massacre Suffer from Posttraumatic Stress Disorder, Northwest Ethiopia. Psychology Research and Behavior Management, 15, 251–260. https://doi.org/10.2147/PRBM.S338823
62	No	Non HSB	Aliyu, G. G., Aliyu, S. H., Ehoche, A., Dongarwar, D., Yusuf, R. A., Aliyu, M. H., & Salihu, H. M. (2021). The Burden of HIV, Hepatitis B and Hepatitis C by Armed Conflict Setting: The Nigeria AIDS Indicator and Impact Survey, 2018. ANNALS OF GLOBAL HEALTH, 87(1), 1–12. https://doi.org/10.5334/aogh.3226
63	No	Sexual Violence	Alleyne-Green, B., Kulick, A., Grocher, K., & Betancourt, T. S. (2021). Physical and Sexual Violence Experienced by Male War-Affected Youth: Implications for Post-Conflict Functioning and Intimate Relationships. Journal of Interpersonal Violence, 36(9–10), NP4874–NP4890. https://doi.org/10.1177/0886260518792963
64	No	Systematic Review	Als, D., Meteke, S., Stefopulos, M., Gaffey, M. F., Kamali, M., Munyuzangabo, M., Shah, S., Jain, R. P., Radhakrishnan, A., Siddiqui, F. J., Ataullahjan, A., & Bhutta, Z. A. (2020). Delivering water, sanitation and hygiene interventions to women and children in conflict settings: A systematic review. BMJ GLOBAL HEALTH, 5, e002064. https://doi.org/10.1136/bmjgh-2019-002064
65	No	Systematic Review	Altare, C., Delbiso, T. D., & Guha-Sapir, D. (2016). Child Wasting in Emergency Pockets: A Meta-Analysis of Small-Scale Surveys from Ethiopia. International Journal of Environmental Research and Public Health, 13(2), 178. https://doi.org/10.3390/ijerph13020178
66	No	Non CS	Aluh, D. O., & Onu, J. U. (2020). The need for psychosocial support amid COVID-19 crises in Nigeria. Psychological Trauma: Theory, Research, Practice, and Policy, 12(5), 557–558. https://doi.org/10.1037/tra0000704
67	No	Systematic Review	Amawi, N., Mollica, R. F., Lavelle, J., Osman, O., & Nasir, L. (2014). Overview of research on the mental health impact of violence in the middle east in light of the arab spring. Journal of Nervous and Mental Disease, 202(9), 625–629. Scopus. https://doi.org/10.1097/NMD.0000000000000174
68	No	Non HSB	Ametaj, A. A., Hook, K., Cheng, Y., Serba, E. G., Koenen, K. C., Fekadu, A., & Ng, L. C. (2021). Traumatic events and posttraumatic stress disorder in individuals with severe mental illness in a non-western setting: Data from rural Ethiopia. Psychological Trauma: Theory, Research, Practice, and Policy, 13(6), 684–693. https://doi.org/10.1037/tra0001006
69	No	Non HSB	Amimo, F., Lambert, B., Magit, A., Sacarlal, J., Hashizume, M., & Shibuya, K. (2020). Plasmodium falciparum resistance to sulfadoxine-pyrimethamine in Africa: A systematic analysis of national trends. BMJ Global Health, 5(11). Scopus. https://doi.org/10.1136/bmjgh-2020-003217
70	No	Systematic Review	Amodu, O. C., Richter, M. S., & Salami, B. O. (2020). A scoping review of the health of conflict-induced internally displaced women in Africa. International Journal of Environmental Research and Public Health, 17(4). Scopus. https://doi.org/10.3390/ijerph17041280
71	No	Sexual Violence	Amone-P’Olak, K., Elklit, A., & Dokkedahl, S. B. (2018). PTSD, mental illness, and care among survivors of sexual violence in Northern Uganda: Findings from the WAYS study. Psychological Trauma: Theory, Research, Practice, and Policy, 10(3), 282–289. https://doi.org/10.1037/tra0000295
72	No	Non MCH	Amro, A., Al-Dwibe, H., Gashout, A., Moskalenko, O., Galafin, M., Hamarsheh, O., Frohme, M., Jaeschke, A., Schönian, G., & Kuhls, K. (2017). Spatiotemporal and molecular epidemiology of cutaneous leishmaniasis in Libya. PLoS Neglected Tropical Diseases, 11(9), e0005873. https://doi.org/10.1371/journal.pntd.0005873
73	No	Non SSA	Anakwenze, O., & Rasmussen, A. (2021). The impact of parental trauma, parenting difficulty, and planned family separation on the behavioral health of West African immigrant children in New York City. Psychological Trauma: Theory, Research, Practice, and Policy, 13(4), 457–466. https://doi.org/10.1037/tra0001011
74	No	Non MCH	Anbesaw, T., Zenebe, Y., Asmamaw, A., Shegaw, M., & Birru, N. (2022). Post-traumatic stress disorder and associated factors among people who experienced traumatic events in Dessie town, Ethiopia, 2022: A community based study. Frontiers in Psychiatry, 13, 1026878. https://doi.org/10.3389/fpsyt.2022.1026878
75	No	Non HSB; Non MCH	Anders, S. L. (2003). Improving Community-Based Care For The Treatment of Schizophrenia: Lessons From Native Africa. Psychiatric Rehabilitation Journal, 27(1), 51–58. https://doi.org/10.2975/27.2003.51.58
76	No	Non HSB	Andersen, I., Rossi, R., & Hubloue, I. (2022). Community-Level Mental Health and Psychosocial Support During Armed Conflict: A Cohort Study From the Democratic Republic of the Congo, Mali, and Nigeria. Frontiers in Public Health, 10, 815222. https://doi.org/10.3389/fpubh.2022.815222
77	No	Non HSB	Andersen, I., Rossi, R., Nyamkume, P. K., & Hubloue, I. (2022). Mental health and psychosocial support for the war-wounded: A retrospective cohort study from the Democratic Republic of Congo, Mali and Nigeria. PLoS ONE, 17(5 May). Scopus. https://doi.org/10.1371/journal.pone.0268737
78	No	Non HSB	Andersen, I., Rossi, R., Yabutu, M. N. M., & Hubloue, I. (2020). Integrating Mental Health and Psychosocial Support Into Health Facilities in Conflict Settings: A Retrospective Review From Six African Countries. Frontiers in Public Health, 8, 591369. https://doi.org/10.3389/fpubh.2020.591369
79	No	Not a Study	Andresen, E., Bilukha, O. O., Menkir, Z., Gayford, M., Kavosa, M., Wtsadik, M., Maina, G., Gose, M., Nyagucha, I., & Shahpar, C. (2014). Notes from the field: Malnutrition and elevated mortality among refugees from South Sudan—Ethiopia, June-July 2014. MMWR. Morbidity and Mortality Weekly Report, 63(32), 700–701.
80	No	Sexual Violence	Anema, A., Joffres, M. R., Mills, E., & Spiegel, P. B. (2008). Widespread rape does not directly appear to increase the overall HIV prevalence in conflict-affected countries: So now what? Emerging Themes in Epidemiology, 5. Scopus. https://doi.org/10.1186/1742-7622-5-11
81	No	Gender Based Violence	Annan, J., & Brier, M. (2010). The risk of return: Intimate partner violence in northern Uganda’s armed conflict. Social Science & Medicine (1982), 70(1), 152–159. https://doi.org/10.1016/j.socscimed.2009.09.027
82	No	Gender Based Violence	Annan, J., Falb, K., Kpebo, D., Hossain, M., & Gupta, J. (2017). Reducing PTSD symptoms through a gender norms and economic empowerment intervention to reduce intimate partner violence: A randomized controlled pilot study in Côte D’Ivoire. Global Mental Health (Cambridge, England), 4, e22. https://doi.org/10.1017/gmh.2017.19
83	No	Cost; Non MCH	Ansbro, É. M., Biringanine, M., Caleo, G., Prieto-Merino, D., Sadique, Z., Perel, P., Jobanputra, K., & Roberts, B. (2019). Management of diabetes and associated costs in a complex humanitarian setting in the Democratic Republic of Congo: A retrospective cohort study. BMJ Open, 9(11). Scopus. https://doi.org/10.1136/bmjopen-2019-030176
84	No	Non CS; Non MCH	Anvari, M. S., Belus, J. M., Regenauer, K. S., Myers, B., Joska, J., & Magidson, J. F. (2022). The combination of HIV and alcohol use internalized stigmas are associated with greater symptoms of depression in a South African sample living with HIV. Stigma and Health, 7(3), 370–373. https://doi.org/10.1037/sah0000394
85	No	Non HSB	Appiah-Boateng, S., & Bukari, K. N. (2022). Coping strategies for victims of farmer–herder conflicts in Ghana. Peace and Conflict: Journal of Peace Psychology, No Pagination Specified-No Pagination Specified. https://doi.org/10.1037/pac0000655
86	No	Non HSB	Arheiam, A. A., Tantawi, M. E., Al-Omami, M., Peeran, S. W., & Elmisalati, W. (2019). Perceptions of Stress Among Dental Students Living in a War-Affected Zone. Journal of Dental Education, 83(1), 48–55. https://doi.org/10.21815/JDE.019.006
87	No	Non HSB	Ario, A. R., Kadobera, D., Kwesiga, B., Kabwama, S. N., & Bulage, L. (2022). Preparing for the worst: Opportunities to prevent trans-boundary disease transmission in Uganda: A case study. Pan African Medical Journal, 41. Scopus. https://doi.org/10.11604/pamj.supp.2022.41.1.31195
88	No	Non SSA	Arnoso-Martínez, M., Beristain, C. M., & González-Hidalgo, E. (2014). Collective memory and human rights violations in the Western Sahara: Impact, coping, and demands for reparation. Peace and Conflict: Journal of Peace Psychology, 20(4), 552–573. https://doi.org/10.1037/pac0000061
89	No	Non HSB	Ataullahjan, A., Gaffey, M. F., Tounkara, M., Diarra, S., Doumbia, S., Bhutta, Z. A., & Bassani, D. G. (2020). C’est vraiment compliqué: A case study on the delivery of maternal and child health and nutrition interventions in the conflict-affected regions of Mali. Conflict and Health, 14, 36. https://doi.org/10.1186/s13031-020-0253-6
90	No	Non SSA	Awad, G. H., Kia-Keating, M., & Amer, M. M. (2019). A model of cumulative racial-ethnic trauma among Americans of Middle Eastern and North African (MENA) descent. The American Psychologist, 74(1), 76–87. https://doi.org/10.1037/amp0000344
91	No	Non HSB	Ayana, E. K., Ceccato, P., Fisher, J. R. B., & DeFries, R. (2016). Examining the relationship between environmental factors and conflict in pastoralist areas of East Africa. The Science of the Total Environment, 557–558, 601–611. https://doi.org/10.1016/j.scitotenv.2016.03.102
92	No	Non HSB	Ayazi, T., Swartz, L., Eide, A. H., Lien, L., & Hauff, E. (2016). Psychotic-like experiences in a conflict-affected population: A cross-sectional study in South Sudan. Social Psychiatry and Psychiatric Epidemiology, 51(7), 971–979. https://doi.org/10.1007/s00127-016-1243-2
93	No	Non HSB	Badri, A., Crutzen, R., Eltayeb, S., & Van den Borne, H. W. (2013). Promoting Darfuri women’s psychosocial health: Developing a war trauma counsellor training programme tailored to the person. The EPMA Journal, 4(1), 10. https://doi.org/10.1186/1878-5085-4-10
94	No	Non SSA	Bager, L., Agerbo, E., Skipper, N., Høgh Thøgersen, M., & Laursen, T. M. (2020). Risk of psychiatric diagnoses in children and adolescents of parents with torture trauma and war trauma. Acta Psychiatrica Scandinavica, 142(4), 307–318. https://doi.org/10.1111/acps.13203
95	No	Non HSB	Baglivio, M. T., Wolff, K. T., Piquero, A. R., Greenwald, M. A., & Epps, N. (2017). Racial/Ethnic Disproportionality in Psychiatric Diagnoses and Treatment in a Sample of Serious Juvenile Offenders. Journal of Youth and Adolescence, 46(7), 1424–1451. https://doi.org/10.1007/s10964-016-0573-4
96	No	Gender Based Violence	Baines, E. (2011). Gender, Responsibility, and the Grey Zone: Considerations for Transitional Justice. Journal of Human Rights, 10(4), 477–493. Scopus. https://doi.org/10.1080/14754835.2011.619405
97	No	Sexual Violence	Banwell, S. (2014). Rape and sexual violence in the Democratic Republic of Congo: A case study of gender-based violence. Journal of Gender Studies, 23(1), 45–58. Scopus. https://doi.org/10.1080/09589236.2012.726603
98	No	Non HSB	Bapolisi, A. M., Song, S. J., Kesande, C., Rukundo, G. Z., & Ashaba, S. (2020). Post-traumatic stress disorder, psychiatric comorbidities and associated factors among refugees in Nakivale camp in southwestern Uganda. BMC Psychiatry, 20(1), 53. https://doi.org/10.1186/s12888-020-2480-1
99	No	Non HSB	Barbarin, O. A. (2003). Social risks and child development in South Africa: A nation’s program to protect the human rights of children. American Journal of Orthopsychiatry, 73(3), 248–254. https://doi.org/10.1037/0002-9432.73.3.248
100	No	Non HSB	Barbarin, O. A., Richter, L., & deWet, T. (2001). Exposure to violence, coping resources, and psychological adjustment of South African children. American Journal of Orthopsychiatry, 71(1), 16–25. https://doi.org/10.1037/0002-9432.71.1.16
101	No	Non SSA	Barcelona, V., Huang, Y., Caceres, B. A., Newhall, K. P., Hui, Q., Cerdeña, J. P., Crusto, C. A., Sun, Y. V., & Taylor, J. Y. (2022). Experiences of Trauma and DNA Methylation Profiles among African American Mothers and Children. International Journal of Molecular Sciences, 23(16). https://doi.org/10.3390/ijms23168951
102	No	Non HSB	Bariagaber, A. (2001). The refugee experience: Understanding the dynamics of refugee repatriation in Eritrea. Journal of Third World Studies, 18(2), 47–70. Scopus.
103	No	Non HSB	Bártolo, I., Rocha, C., Bartolomeu, J., Gama, A., Marcelino, R., Fonseca, M., Mendes, A., Epalanga, M., Silva, P. C., & Taveira, N. (2009). Highly divergent subtypes and new recombinant forms prevail in the HIV/AIDS epidemic in Angola: New insights into the origins of the AIDS pandemic. Infection, Genetics and Evolution, 9(4), 672–682. Scopus. https://doi.org/10.1016/j.meegid.2008.05.003
104	No	Non HSB	Bates, H., Seedat, S., & Lester, H. (2014). A qualitative study of the views of patients with human immunodeficiency virus and childhood trauma on the consent process for a neurocognitive and neuroimaging study. Primary Health Care Research & Development, 15(4), 362–374. https://doi.org/10.1017/S1463423613000443
105	No	Non HSB	Bayissa, F. W., Smits, J., & Ruben, R. (2017). Group versus individual risk choices in female workgroups in Ethiopia. Group Dynamics: Theory, Research, and Practice, 21(3), 148–158. https://doi.org/10.1037/gdn0000068
106	No	Non HSB; Non MCH	Beadling, C., Brett-Major, D., Hamer, M., Vest, K., Muyimbo, T., & Burkle, F. (2021). Ebola Outbreak in Democratic Republic of Congo: Lessons Learned, or Ignored? Disaster Medicine and Public Health Preparedness, 15(6), 682–684. Scopus. https://doi.org/10.1017/dmp.2020.171
107	No	Non SSA	Begemann, M., Seidel, J., Poustka, L., & Ehrenreich, H. (2020). Accumulated environmental risk in young refugees—A prospective evaluation. EClinicalMedicine, 22, 100345. https://doi.org/10.1016/j.eclinm.2020.100345
108	No	Non HSB	Behl, R., Ali, S., Altamirano, J., Leno, A., Maldonado, Y., & Sarnquist, C. (2022). Rebuilding child health in South Kivu, Democratic Republic of Congo (DRC): Evaluating the Asili social enterprise program. Conflict and Health, 16(1), 21. https://doi.org/10.1186/s13031-022-00454-0
109	No	Non SSA	Behrens, K. Y., Hesse, E., & Main, M. (2007). Mothers’ attachment status as determined by the Adult Attachment Interview predicts their 6-year-olds’ reunion responses: A study conducted in Japan. Developmental Psychology, 43(6), 1553–1567. https://doi.org/10.1037/0012-1649.43.6.1553
110	No	Non HSB	Bekelepi, N., & Martin, P. (2022). Experience of violence, coping and support for nurses working in acute psychiatric wards. The South African Journal of Psychiatry : SAJP : The Journal of the Society of Psychiatrists of South Africa, 28, 1700. https://doi.org/10.4102/sajpsychiatry.v28i0.1700
111	No	Non HSB	Belay, A. A., Semakula, H. M., Wambura, G. J., & Jan, L. (2010). SWOT analysis and challenges of nile basin initiative: An integrated water resource management perspective. Chinese Journal of Population Resources and Environment, 8(1), 8–17. Scopus. https://doi.org/10.1080/10042857.2010.10684960
112	No	Systematic Review	Belita, E., Neil-Sztramko, S. E., Miller, A., Anderson, L. N., Apatu, E., Bellefleur, O., Kapiriri, L., Read, K., Sherifali, D., Tarride, J.-É., & Dobbins, M. (2022). A scoping review of strategies to support public health recovery in the transition to a „new normal“ in the age of COVID-19. BMC Public Health, 22(1), 1244. https://doi.org/10.1186/s12889-022-13663-2
113	No	Non SSA	Bell, C. C., Jackson, W. M., & Bell, B. H. (2015). Misdiagnosis of African-Americans with Psychiatric Issues—Part II. Journal of the National Medical Association, 107(3), 35–41. https://doi.org/10.1016/S0027-9684(15)30049-3
114	No	Non SSA	Beltran, M., Brown-Elhillali, A. N., Held, A. R., Ryce, P. C., Ofonedu, M. E., Hoover, D. W., Ensor, K. M., & Belcher, H. M. E. (2016). Yoga-based Psychotherapy Groups for Boys Exposed to Trauma in Urban Settings. Alternative Therapies in Health and Medicine, 22(1), 39–46.
115	No	Non HSB; Non MCH	Belus, J. M., Rose, A. L., Andersen, L. S., Joska, J. A., Myers, B., Regenauer, K. S., Safren, S. A., & Magidson, J. F. (2021). The role of reward and reinforcement in understanding alcohol use among adults living with HIV in South Africa. Psychology of Addictive Behaviors, 35(4), 424–431. https://doi.org/10.1037/adb0000728
116	No	Non HSB; Non MCH	Beneduce, R., Jourdan, L., Raeymaekers, T., & Vlassenroot, K. (2006). Violence with a purpose: Exploring the functions and meaning of violence in the Democratic Republic of Congo. INTERVENTION-INTERNATIONAL JOURNAL OF MENTAL HEALTH PSYCHOSOCIAL WORK AND COUNSELLING IN AREAS OF ARMED CONFLICT, 4(1), 32–46.
117	No	Sexual Violence	Bennett, C., Banda, M., Miller, L., Ciza, J., Clemmer, W., Linehan, M., & Sthreshley, L. (2017). A comprehensive approach to providing services to survivors of sexual and gender-based violence in Democratic Republic of Congo: Addressing more than physical trauma. Development in Practice, 27(5), 750–759. Scopus. https://doi.org/10.1080/09614524.2017.1329400
118	No	Non SSA	Bennouna, C., Ocampo, M. G., Cohen, F., Basir, M., Allaf, C., Wessells, M., & Stark, L. (2019). Ecologies of care: Mental health and psychosocial support for war-affected youth in the U.S. Conflict and Health, 13, 47. https://doi.org/10.1186/s13031-019-0233-x
119	No	Non SSA	Bentley, J. A., Dolezal, M. L., & Alsubaie, M. K. (2019). Does duration of residency in the United States influence psychological symptoms and postmigration stressors among refugees? Potential implications of populism for refugee mental health. International Perspectives in Psychology: Research, Practice, Consultation, 8(3), 161–176. https://doi.org/10.1037/ipp0000109
120	No	Non HSB	Benton, A. (2012). Exceptional suffering? Enumeration and vernacular accounting in the HIV-positive experience. Medical Anthropology, 31(4), 310–328. https://doi.org/10.1080/01459740.2011.631959
121	No	Non HSB	Beogo, I., Darboe, A., Oluwafunmilade Adesanya, A., & Mendez Rojas, B. (2018). Critical assessment of refugees’ needs in post-emergency context: The case of Malian war refugees settled in Northern Burkina Faso. BMC International Health and Human Rights, 18(1), 38. https://doi.org/10.1186/s12914-018-0176-0
122	No	Non HSB	Berg, C. J., Haardörfer, R., McBride, C. M., Kilaru, V., Ressler, K. J., Wingo, A. P., Saba, N. F., Payne, J. B., & Smith, A. (2017). Resilience and biomarkers of health risk in Black smokers and nonsmokers. Health Psychology : Official Journal of the Division of Health Psychology, American Psychological Association, 36(11), 1047–1058. https://doi.org/10.1037/hea0000540
123	No	Sexual Violence	Berg, M. K., Hobkirk, A. L., Joska, J. A., & Meade, C. S. (2017). The role of substance use coping in the relation between childhood sexual abuse and depression among methamphetamine users in South Africa. Psychological Trauma: Theory, Research, Practice, and Policy, 9(4), 493–499. https://doi.org/10.1037/tra0000207
124	No	Non MCH	Berhan, Y., Assefa, B., Tassew, A., Mengiste, W., Gebreyesus, A., Geletu, Z., Muluneh, K., Asfaw, G., Abera, S., Negesso, A., Abebe, S., Abelneh, H., Deju, E., & Mathewos, T. (2023). The Protracted Civil and Armed Conflicts in Ethiopia Fueling the COVID-19-Related Health Crisis: Perspective on Building a Resilient Health System to Shocks. Ethiopian Journal of Health Sciences, 33(5), 869–880. http…
125	No	Non HSB; Non MCH	Berhe, E., Tesfay, B., & Teka, H. (2022). Vicarious trauma on the hemodialysis healthcare workers in the besieged Ethiopia’s Tigray region: A call to action. BMC Medicine, 20(1), 431. https://doi.org/10.1186/s12916-022-02637-1
126	No	Non HSB; Non MCH	Bermudez, L. G., Parks, L., Meyer, S. R., Muhorakeye, L., & Stark, L. (2018). Safety, trust, and disclosure: A qualitative examination of violence against refugee adolescents in Kiziba Camp, Rwanda. Social Science and Medicine, 200, 83–91. Scopus. https://doi.org/10.1016/j.socscimed.2018.01.018
127	No	Non HSB	Bernasconi, A., Crabbé, F., Adedeji, A. M., Bello, A., Schmitz, T., Landi, M., & Rossi, R. (2019). Results from one-year use of an electronic Clinical Decision Support System in a post-conflict context: An implementation research. PloS One, 14(12), e0225634. https://doi.org/10.1371/journal.pone.0225634
128	No	Non HSB; Non MCH	Berrang Ford, L. (2007). Civil conflict and sleeping sickness in Africa in general and Uganda in particular. Conflict and Health, 1, 6. https://doi.org/10.1186/1752-1505-1-6
129	No	Non HSB	Berrang-Ford, L., Lundine, J., & Breau, S. (2011). Conflict and human African trypanosomiasis. SOCIAL SCIENCE & MEDICINE, 72(3), 398–407. https://doi.org/10.1016/j.socscimed.2010.06.006
130	No	Cost; Non MCH	Bertone, M. P., Jacobs, E., Toonen, J., Akwataghibe, N., & Witter, S. (2018). Performance-based financing in three humanitarian settings: Principles and pragmatism. Conflict and Health, 12(1). Scopus. https://doi.org/10.1186/s13031-018-0166-9
131	No	Non HSB; Non MCH	Beswick, D. (2014). The risks of african military capacity building: Lessons from rwanda. African Affairs, 113(451), 212–231. Scopus. https://doi.org/10.1093/afraf/adu003
132	No	Non HSB	Betancourt, T. S., & Williams, T. (2008). Building an evidence base on mental health interventions for children affected by armed conflict. Intervention (Amstelveen, Netherlands), 6(1), 39–56. https://doi.org/10.1097/WTF.0b013e3282f761ff
133	No	Non HSB	Betancourt, T. S., Agnew-Blais, J., Gilman, S. E., Williams, D. R., & Ellis, B. H. (2010). Past horrors, present struggles: The role of stigma in the association between war experiences and psychosocial adjustment among former child soldiers in Sierra Leone. Social Science & Medicine (1982), 70(1), 17–26. https://doi.org/10.1016/j.socscimed.2009.09.038
134	No	Non HSB	Betancourt, T. S., Brennan, R. T., Vinck, P., VanderWeele, T. J., Spencer-Walters, D., Jeong, J., Akinsulure-Smith, A. M., & Pham, P. (2016). Associations between Mental Health and Ebola-Related Health Behaviors: A Regionally Representative Cross-sectional Survey in Post-conflict Sierra Leone. PLoS Medicine, 13(8), e1002073. https://doi.org/10.1371/journal.pmed.1002073
135	No	Non HSB	Betancourt, T. S., Keegan, K., Farrar, J., & Brennan, R. T. (2020). The intergenerational impact of war on mental health and psychosocial wellbeing: Lessons from the longitudinal study of war-affected youth in Sierra Leone. Conflict and Health, 14, 62. https://doi.org/10.1186/s13031-020-00308-7
136	No	Cost	Betsi, N. A., Koudou, B. G., Cissé, G., Tschannen, A. B., Pignol, A. M., Ouattara, Y., Madougou, Z., Tanner, M., & Utzinger, J. (2006). Effect of an armed conflict on human resources and health systems in Côte d’Ivoire: Prevention of and care for people with HIV/AIDS. AIDS Care, 18(4), 356–365. https://doi.org/10.1080/09540120500200856
137	No	Non HSB	Bidandi, F. (2018). Understanding refugee durable solutions by international players: Does dialogue form a missing link? Cogent Social Sciences, 4(1), 1–15. Scopus. https://doi.org/10.1080/23311886.2018.1510724
138	No	Non SSA	Bilukha, O. O., Brennan, M., Anderson, M., Tsitsaev, Z., Murtazaeva, E., & Ibragimov, R. (2007). Seen but not heard: Injuries and deaths from landmines and unexploded ordnance in Chechnya, 1994-2005. Prehospital and Disaster Medicine, 22(6), 507–512. https://doi.org/10.1017/s1049023x00005331
139	No	Non HSB	Binder, J. L. (2007). Mind or brain? Where does therapeutic change originate? A reaction to „The reunion process: A new focus in short-term dynamic psychotherapy.“ Psychotherapy: Theory, Research, Practice, Training, 44(2), 137–141. https://doi.org/10.1037/0033-3204.44.2.137
140	No	Language	Bisimwa, B. G., Mambo, M. T., Mitangala, N. P., Schirvel, C., Porignon, D., Dramaix, W. M., & Donnen, P. (2009). [The effectiveness of community volunteers in counting populations and assessing their nutritional vulnerability during armed conflict: District health in D.R. Congo, Central Africa]. Sante (Montrouge, France), 19(2), 81–86. https://doi.org/10.1684/san.2009.0156
141	No	Non HSB	Bisimwa, G., Mambo, T., Mitangala, P., Schirvel, C., Porignon, D., Dramaix, M., & Donnen, P. (2009). Nutritional monitoring of preschool-age children by community volunteers during armed conflict in the Democratic Republic of the Congo. Food and Nutrition Bulletin, 30(2), 120–127. https://doi.org/10.1177/156482650903000203
142	No	Non HSB	Bjorseth, C., & Dickenson, E. (2006). Money, media and death. Alternatives Journal, 32(2), 20–21. Scopus.
143	No	Non HSB	Blackwell, M. A., Lardier, D. T., Choe, R., & Goodkind, J. R. (2022). Geocultural variation in correlates of psychological distress among refugees resettled in the United States. Journal of Traumatic Stress, 35(5), 1472–1483. https://doi.org/10.1002/jts.22853
144	No	Non HSB	Blanc, A. K. (2004). The role of conflict in the rapid fertility decline in Eritrea and prospects for the future. Studies in Family Planning, 35(4), 236–245. Scopus. https://doi.org/10.1111/j.0039-3665.2004.00028.x
145	No	Non HSB	Bodalal, Z., Agnaeber, K., Nagelkerke, N., Stirling, B., Temmerman, M., & Degomme, O. (2014). Pregnancy outcomes in Benghazi, Libya, before and during the armed conflict in 2011. Eastern Mediterranean Health Journal = La Revue de Sante de La Mediterranee Orientale = Al-Majallah al-Sihhiyah Li-Sharq al-Mutawassit, 20(3), 175–180.
146	No	Non HSB; Non MCH	Bodalal, Z., Bendardaf, R., Ambarek, M., & Nagelkerke, N. (2015). Impact of the 2011 Libyan conflict on road traffic injuries in Benghazi, Libya. The Libyan Journal of Medicine, 10(1), 26930. https://doi.org/10.3402/ljm.v10.26930
147	No	Review	Boerma, T., Tappis, H., Saad-Haddad, G., Das, J., Melesse, D. Y., DeJong, J., Spiegel, P., Black, R., Victora, C., Bhutta, Z. A., & Barros, A. J. D. (2019). Armed conflicts and national trends in reproductive, maternal, newborn and child health in sub-Saharan Africa: What can national health surveys tell us? BMJ GLOBAL HEALTH, 4. https://doi.org/10.1136/bmjgh-2018-001300
148	No	Non HSB	Bolu, O., Nnadi, C., Damisa, E., Braka, F., Siddique, A., Archer, W. R., Bammeke, P., Banda, R., Higgins, J., Edukugo, A., Nganda, G. W., Forbi, J. C., Liu, H., Gidado, S., Soghaier, M., Franka, R., Waziri, N., Burns, C. C., Vertefeuille, J., … Adamu, U. (2018). Progress Toward Poliomyelitis Eradication—Nigeria, January-December 2017. MMWR. Morbidity and Mortality Weekly Report, 67(8), 253–256. h…
149	No	Non HSB	Bomba, A., Favaro, P., Haus, R., Aigle, L., Jean, F.-X., Dauphin, I., Guigon, P., Fontaine, B., Puidupin, M., Demoncheaux, J.-P., & Larréché, S. (2020). Review of Scorpion Stings and Snakebites Treated by the French Military Health Service During Overseas Operations Between 2015 and 2017. Wilderness and Environmental Medicine, 31(2), 174–180. Scopus. https://doi.org/10.1016/j.wem.2020.01.006
150	No	Non HSB	Bongomin, G. O. C., Woldie, A., & Wakibi, A. (2020). Microfinance accessibility, social cohesion and survival of women MSMEs in post-war communities in sub-Saharan Africa: Lessons from Northern Uganda. JOURNAL OF SMALL BUSINESS AND ENTERPRISE DEVELOPMENT, 27(5), 749–774. https://doi.org/10.1108/JSBED-12-2018-0383
151	No	Non HSB	Borgomeo, E. (2019). Delivering water services during protracted armed conflicts: How development agencies can overcome barriers to collaboration with humanitarian actors. INTERNATIONAL REVIEW OF THE RED CROSS, 101(912), 1067–1089. https://doi.org/10.1017/S1816383120000077
152	No	Non HSB	Borzekowski, D. L. G., Fobil, J. N., & Asante, K. O. (2006). Online access by adolescents in Accra: Ghanaian teens’ use of the internet for health information. Developmental Psychology, 42(3), 450–458. https://doi.org/10.1037/0012-1649.42.3.450
153	No	Non SSA	Bouchemla, F., Agoltsov, V. A., Larionov, S. V., Popova, O. M., & Shvenk, E. V. (2018). Epizootiological study on spatiotemporal clusters of Schmallenberg virus and Lumpy skin diseases: The case of Russia. Veterinary World, 11(9), 1229–1236. Scopus. https://doi.org/10.14202/vetworld.2018.1229-1236
154	No	Non MCH	Bowleg, L., Fitz, C. C., Burkholder, G. J., Massie, J. S., Wahome, R., Teti, M., Malebranche, D. J., & Tschann, J. M. (2014). Racial discrimination and posttraumatic stress symptoms as pathways to sexual HIV risk behaviors among urban Black heterosexual men. AIDS Care, 26(8), 1050–1057. https://doi.org/10.1080/09540121.2014.906548
155	No	Non HSB	Bowles, D. C., Butler, C. D., & Morisetti, N. (2015). Climate change, conflict and health. Journal of the Royal Society of Medicine, 108(10), 390–395. https://doi.org/10.1177/0141076815603234
156	No	Non SSA	Bowsher, G., Bogue, P., Patel, P., Boyle, P., & Sullivan, R. (2018). Small and light arms violence reduction as a public health measure: The case of Libya. Conflict and Health, 12, 29. https://doi.org/10.1186/s13031-018-0162-0
157	No	Non HSB	Bowsher, G., El Achi, N., Augustin, K., Meagher, K., Ekzayez, A., Roberts, B., & Patel, P. (2021). EHealth for service delivery in conflict: A narrative review of the application of eHealth technologies in contemporary conflict settings. Health Policy and Planning, 36(6), 974–981. Scopus. https://doi.org/10.1093/heapol/czab042
158	No	IDP	Braam, D. H., Srinivasan, S., Church, L., Sheikh, Z., Jephcott, F. L., & Bukachi, S. (2021). Lockdowns, lives and livelihoods: The impact of COVID-19 and public health responses to conflict affected populations—A remote qualitative study in Baidoa and Mogadishu, Somalia. Conflict and Health, 15(1), 47. https://doi.org/10.1186/s13031-021-00382-5
159	No	Not astudy	Braitstein, P. (2015). Institutional Care of Children in Low- and Middle-Income Settings: Challenging the Conventional Wisdom of Oliver Twist. GLOBAL HEALTH-SCIENCE AND PRACTICE, 3(3), 330–332. https://doi.org/10.9745/GHSP-D-15-00228
160	No	Non HSB	Brosig, M., & Sempijja, N. (2018). Human development and security sector reform: The examples of Liberia and the democratic republic of Congo. African Security, 11(1), 59–83. Scopus. https://doi.org/10.1080/19392206.2017.1419622
161	No	Non MCH	Brown, C. A., Sullivan, P. S., Stephenson, R., Baral, S. D., Bekker, L.-G., Phaswana-Mafuya, N. R., Simbayi, L. C., Sanchez, T., Valencia, R. K., Zahn, R. J., & Siegler, A. J. (2021). Developing and validating the Multidimensional Sexual Identity Stigma Scale among men who have sex with men in South Africa. Stigma and Health, 6(3), 277–286. https://doi.org/10.1037/sah0000294
162	No	Non HSB	Brown, F. L., Carswell, K., Augustinavicius, J., Adaku, A., Leku, M. R., White, R. G., Ventevogel, P., Kogan, C. S., García-Moreno, C., Bryant, R. A., Musci, R. J., van Ommeren, M., & Tol, W. A. (2018). Self Help Plus: Study protocol for a cluster-randomised controlled trial of guided self-help with South Sudanese refugee women in Uganda. Global Mental Health (Cambridge, England), 5, e27. https:/…
163	No	Non HSB	Brydan, D. (2018). Mikomeseng: Leprosy, legitimacy and francoist repression in Spanish Guinea. Social History of Medicine, 31(3), 627–647. Scopus. https://doi.org/10.1093/shm/hkx094
164	No	Non HSB; Non MCH	Budema, P. M., Murhega, R. B., Tshimbombu, T. N., Toha, G. K., Cikomola, F. G., Mudekereza, P. S., Mubenga, L.-E., Balemba, G. M., Badesire, D. C., & Kanmounye, U. S. (2022). Hand grenade blast injuries in the Eastern Democratic Republic of Congo: A case series of 38 patients. BMC Emergency Medicine, 22(1), 43. https://doi.org/10.1186/s12873-022-00599-4
165	No	Non HSB; Non MCH	Buettner, N., Grimm, M., & Soubeiga, S. (2022). Political instability and households’ investment behavior: Evidence from Burkina Faso. JOURNAL OF COMPARATIVE ECONOMICS, 50(2), 350–368. https://doi.org/10.1016/j.jce.2021.11.003
166	No	Non CS	Buhaug, H., & Urdal, H. (2013). An urbanization bomb? Population growth and social disorder in cities. GLOBAL ENVIRONMENTAL CHANGE-HUMAN AND POLICY DIMENSIONS, 23(1), 1–10. https://doi.org/10.1016/j.gloenvcha.2012.10.016
167	No	Non HSB	Buju, R. T., Akilimali, P. Z., Kamangu, E. N., Mesia, G. K., Kayembe, J. M. N., & Situakibanza, H. N. (2022a). Incidence and Predictors of Loss to Follow Up among Patients Living with HIV under Dolutegravir in Bunia, Democratic Republic of Congo: A Prospective Cohort Study. International Journal of Environmental Research and Public Health, 19(8). https://doi.org/10.3390/ijerph19084631
168	No	Non HSB	Buju, R. T., Akilimali, P. Z., Kamangu, E. N., Mesia, G. K., Kayembe, J. M. N., & Situakibanza, H. N. (2022b). Predictors of Viral Non-Suppression among Patients Living with HIV under Dolutegravir in Bunia, Democratic Republic of Congo: A Prospective Cohort Study. International Journal of Environmental Research and Public Health, 19(3). https://doi.org/10.3390/ijerph19031085
169	No	Non HSB	Buju, R. T., Akilimali, P. Z., Tran, N.-T., Kamangu, E. N., Mesia, G. K., Kayembe, J. M. N., & Situakibanza, H. N. (2022). Determinants of Survival of HIV Patients Receiving Dolutegravir: A Prospective Cohort Study in Conflict-Affected Bunia, Democratic Republic of Congo. International Journal of Environmental Research and Public Health, 19(16). https://doi.org/10.3390/ijerph191610220
170	No	Gender Based Violence	Bunting, A. (2018). Gender politics and geopolitics of international criminal law in Uganda. Global Discourse, 8(3), 422–437. Scopus. https://doi.org/10.1080/23269995.2018.1520010
171	No	Non HSB	Burke, M., Gong, E., & Jones, K. (2015). Income Shocks and HIV in Africa. ECONOMIC JOURNAL, 125(585), 1157–1189. https://doi.org/10.1111/ecoj.12149
172	No	Sexual Violence	Burkhardt, G., Scott, J., Onyango, M. A., Rouhani, S., Haider, S., Greiner, A., Albutt, K., VanRooyen, M., & Bartels, S. (2016). Sexual violence-related pregnancies in eastern Democratic Republic of Congo: A qualitative analysis of access to pregnancy termination services. Conflict and Health, 10, 30. https://doi.org/10.1186/s13031-016-0097-2
173	No	Non HSB; Non MCH	Burman, M. E., & McKay, S. (2007). Marginalization of girl mothers during reintegration from armed groups in Sierra Leone. International Nursing Review, 54(4), 316–323. https://doi.org/10.1111/j.1466-7657.2007.00546.x
174	No	Non HSB; Non MCH	Burt, M., & Keiru, B. J. (2011). Strengthening post-conflict peacebuilding through community water-resource management: Case studies from Democratic Republic of Congo, Afghanistan and Liberia. Water International, 36(2), 232–241. Scopus. https://doi.org/10.1080/02508060.2011.558885
175	No	Non HSB; Non MCH	Busza, J., Teferra, S., Omer, S., & Zimmerman, C. (2017). Learning from returnee Ethiopian migrant domestic workers: A qualitative assessment to reduce the risk of human trafficking. Globalization and Health, 13(1), 71. https://doi.org/10.1186/s12992-017-0293-x
176	No	Non SSA	Cabra-Bautista, G., Granados Rugeles, C. M., Grillo-Ardila, C. F., & Gil Laverde, F. A. (2022). Exposure to armed conflict as a factor associated with very low birth weight: Case-control population study. International Journal of Gynaecology and Obstetrics: The Official Organ of the International Federation of Gynaecology and Obstetrics, 158(3), 619–625. https://doi.org/10.1002/ijgo.14082
177	No	Non HSB	Caleyachetty, R., Thomas, G. N., Kengne, A. P., Echouffo-Tcheugui, J. B., Schilsky, S., Khodabocus, J., & Uauy, R. (2018). The double burden of malnutrition among adolescents: Analysis of data from the Global School-Based Student Health and Health Behavior in School-Aged Children surveys in 57 low- and middle-income countries. American Journal of Clinical Nutrition, 108(2), 414–424. Scopus. https…
178	No	Non HSB	Callaghan, M. A., Watchiba, D., Purkey, E., Davison, C. M., Aldersey, H. M., & Bartels, S. A. (2021). “I Don’t Know where I Have to Knock for Support”: A Mixed-Methods Study on Perceptions and Experiences of Single Mothers Raising Children in the Democratic Republic of Congo. International Journal of Environmental Research and Public Health, 18(19). Scopus. https://doi.org/10.3390/ijerph181910399
179	No	Not a study	Cardenas, N. C. (2022). European Union, United States and African Union inter-regional COVID-19 response: „fostering a cohesive strategic policy on vaccine hesitancy“. Journal of Public Health (Oxford, England), 44(3), e447–e448. https://doi.org/10.1093/pubmed/fdab283
180	No	Non HSB	Carter, J. A. (2007). Revising memories and forming new connections: A comment on „The reunion process: A new focus in short-term dynamic psychotherapy.“ Psychotherapy: Theory, Research, Practice, Training, 44(2), 142–144. https://doi.org/10.1037/0033-3204.44.2.142
181	No	Cost	Caruso, R., & Echevarria-Coco, J. (2022). International prices and continuing conflict: Theory and evidence from sub-Saharan Africa (1980-2017). JOURNAL OF PEACE RESEARCH. https://doi.org/10.1177/00223433221116657
182	No	Non SSA	Chaabna, K., Cheema, S., Abraham, A., Alrouh, H., Lowenfels, A. B., Maisonneuve, P., & Mamtani, R. (2018). Systematic overview of hepatitis C infection in the Middle East and North Africa. World Journal of Gastroenterology, 24(27), 3038–3054. Scopus. https://doi.org/10.3748/wjg.v24.i27.3038
183	No	Systematic Review	Chem, E. D., Ferry, A., Seeley, J., Weiss, H. A., & Simms, V. (2022). Health-related needs reported by adolescents living with HIV and receiving antiretroviral therapy in sub-Saharan Africa: A systematic literature review. Journal of the International AIDS Society, 25(8). Scopus. https://doi.org/10.1002/jia2.25921
184	No	Non HSB	Chepkurui, V., Amponsah-Dacosta, E., Haddison, E. C., & Kagina, B. M. (2021). Characterization of National Immunization Programs in the Context of Public Health Emergencies: A Case Study of 13 Countries in the WHO Africa Region. Frontiers in Public Health, 9. Scopus. https://doi.org/10.3389/fpubh.2021.736532
185	No	Non HSB	Cherewick, M., Doocy, S., Tol, W., Burnham, G., & Glass, N. (2016). Potentially traumatic events, coping strategies and associations with mental health and well-being measures among conflict-affected youth in Eastern Democratic Republic of Congo. Global Health Research and Policy, 1, 8. https://doi.org/10.1186/s41256-016-0007-6
186	No	Non HSB	Cherewick, M., Kohli, A., Remy, M. M., Murhula, C. M., Kurhorhwa, A. K. B., Mirindi, A. B., Bufole, N. M., Banywesize, J. H., Ntakwinja, G. M., Kindja, G. M., & Glass, N. (2015). Coping among trauma-affected youth: A qualitative study. Conflict and Health, 9, 35. https://doi.org/10.1186/s13031-015-0062-5
187	No	Non HSB	Chi, P. C., & Urdal, H. (2018). The evolving role of traditional birth attendants in maternal health in post-conflict Africa: A qualitative study of Burundi and northern Uganda. SAGE OPEN MEDICINE, 6, 2050312117753631. https://doi.org/10.1177/2050312117753631
188	No	Non HSB	Chi, P. C., Bulage, P., & Ostby, G. (2019). Equity in aid allocation and distribution: A qualitative study of key stakeholders in Northern Uganda. PLoS ONE, 14(12), e0226612. https://doi.org/10.1371/journal.pone.0226612
189	No	Not a study	Chigevenga, R. (2020). Commentary on COVID-19 in Zimbabwe. Psychological Trauma: Theory, Research, Practice, and Policy, 12(5), 562–564. https://doi.org/10.1037/tra0000692
190	No	Non HSB	Child soldiers as zones of violence in The Democratic Republic of Congo: Three cases of medico-legal evidence of torture., (2009).
191	No	Non HSB	Choi, K. W., Abler, L. A., Watt, M. H., Eaton, L. A., Kalichman, S. C., Skinner, D., Pieterse, D., & Sikkema, K. J. (2014). Drinking before and after pregnancy recognition among South African women: The moderating role of traumatic experiences. BMC Pregnancy and Childbirth, 14, 97. https://doi.org/10.1186/1471-2393-14-97
192	No	Non HSB	Chol, C., Hunter, C., Debru, B., Haile, B., Negin, J., & Cumming, R. G. (2018). Stakeholders’ perspectives on facilitators of and barriers to the utilisation of and access to maternal health services in Eritrea: A qualitative study. BMC Pregnancy and Childbirth, 18(1), 35. https://doi.org/10.1186/s12884-018-1665-9
193	No	Not a study	Cholera epidemic after increased civil conflict—Monrovia, Liberia, June-September 2003. (2003). MMWR. Morbidity and Mortality Weekly Report, 52(45), 1093–1095.
194	No	Non HSB	Choufani, C., Barbier, O., Demoures, T., Mathieu, L., & Rigal, S. (2021). Evaluation of a fellowship abroad as part of the initial training of the French military surgeon. BMJ Military Health, 167(3), 168–171. Scopus. https://doi.org/10.1136/jramc-2019-001303
195	No	Gender Based Violence	Christian, M., Safari, O., Ramazani, P., Burnham, G., & Glass, N. (2011). Sexual and gender based violence against men in the Democratic Republic of Congo: Effects on survivors, their families and the community. Medicine, Conflict, and Survival, 27(4), 227–246. https://doi.org/10.1080/13623699.2011.645144
196	No	Non HSB	Chukwuorji, J. C., & Iorfa, S. K. (2020). Commentary on the coronavirus pandemic: Nigeria. Psychological Trauma: Theory, Research, Practice, and Policy, 12(S1), S188–S190. https://doi.org/10.1037/tra0000786
197	No	Non HSB	Chung, E., & Rhee, I. (2022). Disasters and intergroup peace in sub-Saharan Africa. JOURNAL OF PEACE RESEARCH, 59(1), 58–72. https://doi.org/10.1177/00223433211065249
198	No	Non HSB	Cilliers, J., Dube, O., & Siddiqi, B. (2016). Reconciling after civil conflict increases social capital but decreases individual well-being. Science (New York, N.Y.), 352(6287), 787–794. https://doi.org/10.1126/science.aad9682
199	No	Non HSB	Clukay, C. J., Hughes, D. A., Kertes, D. A., & Mulligan, C. J. (2019). Associations between Maternal Psychosocial Stress, DNA Methylation, and Newborn Birth Weight Identified by Investigating Methylation at Individual, Regional, and Genome Levels. Human Biology, 91(2), 117–131. https://doi.org/10.13110/humanbiology.91.2.04
200	No	Non HSB	Clukay, C. J., Hughes, D. A., Rodney, N. C., Kertes, D. A., & Mulligan, C. J. (2018). DNA methylation of methylation complex genes in relation to stress and genome-wide methylation in mother-newborn dyads. American Journal of Physical Anthropology, 165(1), 173–182. https://doi.org/10.1002/ajpa.23341
201	No	Non SSA	Coker, E. M. (2004). „Traveling pains“: Embodied metaphors of suffering among Southern Sudanese refugees in Cairo. Culture, Medicine and Psychiatry, 28(1), 15–39. https://doi.org/10.1023/b:medi.0000018096.95218.f4
202	No	Non HSB	Collier, P., & Hoeffler, A. (2002). On the incidence of civil war in Africa. JOURNAL OF CONFLICT RESOLUTION, 46(1), 13–28. https://doi.org/10.1177/0022002702046001002
203	No	Non HSB	Conroy, A. A., McKenna, S. A., Comfort, M. L., Darbes, L. A., Tan, J. Y., & Mkandawire, J. (2018). Marital infidelity, food insecurity, and couple instability: A web of challenges for dyadic coordination around antiretroviral therapy. Social Science & Medicine (1982), 214, 110–117. https://doi.org/10.1016/j.socscimed.2018.08.006
204	No	Gender Based Violence	Contreras-Urbina, M., Blackwell, A., Murphy, M., & Ellsberg, M. (2019). Researching violence against women and girls in South Sudan: Ethical and safety considerations and strategies. Conflict and Health, 13, 55. https://doi.org/10.1186/s13031-019-0239-4
205	No	Non SSA	Cook, S. H., Valera, P., Calebs, B. J., & Wilson, P. A. (2017). Adult attachment as a moderator of the association between childhood traumatic experiences and depression symptoms among young Black gay and bisexual men. Cultural Diversity & Ethnic Minority Psychology, 23(3), 388–397. https://doi.org/10.1037/cdp0000119
206	No	Non HSB	Cook, S. J., Blas, B., Carroll, R. J., & Sinha, S. (2017). Two Wrongs Make a Right: Addressing Underreporting in Binary Data from Multiple Sources. Political Analysis : An Annual Publication of the Methodology Section of the American Political Science Association, 25(2), 223–240. https://doi.org/10.1017/pan.2016.13
207	No	Gender Based Violence	Cools, S., Flato, M., & Kotsadam, A. (2020). Rainfall shocks and intimate partner violence in sub-Saharan Africa. JOURNAL OF PEACE RESEARCH, 57(3), 377–390. https://doi.org/10.1177/0022343319880252
208	No	Non HSB	Corbin, J. N. (2008). Returning home: Resettlement of formerly abducted children in Northern Uganda. Disasters, 32(2), 316–335. https://doi.org/10.1111/j.1467-7717.2008.01042.x
209	No	Non HSB	Corley, A. G. (2021). Linking armed conflict to malnutrition during pregnancy, breastfeeding, and childhood. GLOBAL FOOD SECURITY-AGRICULTURE POLICY ECONOMICS AND ENVIRONMENT, 29, 100531. https://doi.org/10.1016/j.gfs.2021.100531
210	No	Non SSA	Corley, A., & Sabri, B. (2021). Exploring African Immigrant Women’s Pre- and Post-Migration Exposures to Stress and Violence, Sources of Resilience, and Psychosocial Outcomes. Issues in Mental Health Nursing, 42(5), 484–494. https://doi.org/10.1080/01612840.2020.1814912
211	No	Gender Based Violence	Corley, A., Glass, N., Remy, M. M., & Perrin, N. (2021). A latent class analysis of gender attitudes and their associations with intimate partner violence and mental health in the democratic republic of congo. International Journal of Environmental Research and Public Health, 18(8). Scopus. https://doi.org/10.3390/ijerph18084063
212	No	Non HSB	Corley, A., Perrin, N., Geiger, K., Remy, M. M., & Glass, N. (2022). Exploring caregivers’ gender attitudes’ influence on adolescent health in the eastern Democratic Republic of Congo: A mixed methods study. Global Public Health, 17(12), 3700–3720. Scopus. https://doi.org/10.1080/17441692.2022.2049848
213	No	Non HSB	Corno, L., Hildebrandt, N., & Voena, A. (2020). Age of Marriage, Weather Shocks, and the Direction of Marriage Payments. ECONOMETRICA, 88(3), 879–915. https://doi.org/10.3982/ECTA15505
214	No	Non SSA	Cortier, M., de La Porte, C., Papot, E., Goudjo, A., Guenneau, L., Riou, F., Cervantes-Gonzalez, M., Prioux, M., Yazdanpanah, Y., & Galy, A. (2022). Health status and healthcare trajectory of vulnerable asylum seekers hosted in a French Reception Center. Travel Medicine and Infectious Disease, 46. Scopus. https://doi.org/10.1016/j.tmaid.2021.102180
215	No	Non SSA	Crawley, H. (2016). Managing the Unmanageable? Understanding Europe’s Response to the Migration ‘Crisis’. Human Geography(United Kingdom), 9(2), 13–23. Scopus. https://doi.org/10.1177/194277861600900202
216	No	Non HSB	Crellen, T., Ssonko, C., Piening, T., Simaleko, M. M., Geiger, K., & Siddiqui, M. R. (2019). What drives mortality among HIV patients in a conflict setting? A prospective cohort study in the Central African Republic. Conflict and Health, 13, 52. https://doi.org/10.1186/s13031-019-0236-7
217	No	Non HSB	Croke, K. (2020). The origins of Ethiopia’s primary health care expansion: The politics of state building and health system strengthening. HEALTH POLICY AND PLANNING, 35(10), 1318–1327. https://doi.org/10.1093/heapol/czaa095
218	No	Non HSB	Cuartas, J. (2022). The effect of maternal education on parenting and early childhood development: An instrumental variables approach. Journal of Family Psychology, 36(2), 280–290. https://doi.org/10.1037/fam0000886
219	No	Not a study	Curling, P. (2001). Trauma psychology in Namibia: Notes from the field. Traumatology, 7(2), 89–94. https://doi.org/10.1177/153476560100700204
220	No	Non SSA	Curry, D. W., Rattan, J., Huang, S., & Noznesky, E. (2015). Delivering high-quality family planning services in Crisis-Affected Settings II: Results. Global Health Science and Practice, 3(1), 25–33. Scopus. https://doi.org/10.9745/GHSP-D-14-00112
221	No	Non HSB	Curry, D. W., Rattan, J., Nzau, J. J., & Giri, K. (2015). Delivering high-quality family planning services in Crisis-Affected Settings I: Program implementation. Global Health Science and Practice, 3(1), 14–24. Scopus. https://doi.org/10.9745/GHSP-D-14-00164
222	No	Non SSA	Cusack, K. J., Grubaugh, A. L., Yim, E., Knapp, R. G., Robins, C. S., & Frueh, B. C. (2007). Are there racial differences in the experience of harmful or traumatic events within psychiatric settings? The Psychiatric Quarterly, 78(2), 101–115. https://doi.org/10.1007/s11126-006-9031-x
223	No	Not a study	D’Angelo, S. (2022). Building resilience now and for the future: Adolescent skills to address global challenges. DEVELOPMENT POLICY REVIEW, 40, e12670. https://doi.org/10.1111/dpr.12670
224	No	Non HSB	d’Ardenne, P., Dorner, H., Walugembe, J., Nakibuuka, A., Nsereko, J., Onen, T., & Hall, C. (2009). Training in the management of post-traumatic stress disorder in Uganda. International Psychiatry : Bulletin of the Board of International Affairs of the Royal College of Psychiatrists, 6(3), 67–68.
225	No	Non HSB; Non MCH	D’Mello-Guyett, L., Cumming, O., Rogers, E., D’hondt, R., Mengitsu, E., Mashako, M., Van den Bergh, R., Welo, P. O., Maes, P., & Checchi, F. (2022). Identifying transferable lessons from cholera epidemic responses by Médecins Sans Frontières in Mozambique, Malawi and the Democratic Republic of Congo, 2015–2018: A scoping review. Conflict and Health, 16(1). Scopus. https://doi.org/10.1186/s13031-0…
226	No	Systematic Review	Dabkana, T. M., Bunu, B., Na’aya, H. U., Tela, U. M., & Adamu, A. S. (2015). Pattern of injuries seen during an insurgency: A 5-year review of 1339 cases from Nigeria. Annals of African Medicine, 14(2), 114–117. https://doi.org/10.4103/1596-3519.149910
227	No	Non SSA	Daebes, H. L., Tounsi, L. L., Nerlander, M., Gerdin Wärnberg, M., Jaweed, M., Mamozai, B. A., Nasim, M., Trelles, M., & von Schreeb, J. (2022). Association between triage level and outcomes at Médecins Sans Frontières trauma hospital in Kunduz, Afghanistan, 2015. Emergency Medicine Journal : EMJ, 39(8), 628–633. https://doi.org/10.1136/emermed-2020-209470
228	No	Non HSB	Dahab, M., Spiegel, P. B., Njogu, P. M., & Schilperoord, M. (2013). Changes in HIV-related behaviours, knowledge and testing among refugees and surrounding national populations: A multicountry study. AIDS CARE-PSYCHOLOGICAL AND SOCIO-MEDICAL ASPECTS OF AIDS/HIV, 25(8), 998–1009. https://doi.org/10.1080/09540121.2012.748165
229	No	Non HSB	Dahab, R., Bécares, L., & Brown, M. (2020). Armed conflict as a determinant of children malnourishment: A cross-sectional study in The Sudan. BMC Public Health, 20(1), 532. https://doi.org/10.1186/s12889-020-08665-x
230	No	Non MCH	Daix, A. T. J., Bakayoko, A. S., Coulibaly, G., Samaké, K., Koné, Z., Coulibaly, T. N., Diakité, A., Pitta, M., Kouassi, F., Kouamé, A., Kouakou, A. O., Kouakou, J., & Domoua, K. (2013). [Effects of war on control of tuberculosis in Côte d’Ivoire from 2002 to 2007]. Revue de pneumologie clinique, 69(5), 237–243. https://doi.org/10.1016/j.pneumo.2013.04.001
231	No	Non HSB	Daley, P. (2006). Challenges to peace: Conflict resolution in the great lakes region of Africa. Third World Quarterly, 27(2), 303–319. Scopus. https://doi.org/10.1080/01436590500432564
232	No	Not a study	Dalhat, M. M., Fawole, O. I., Nguku, P. M., Park, M. M., Hall, C. D., & Sani-Gwarzo, N. (2017). Response to an unusual outbreak in a high-risk situation. The Pan African Medical Journal, 27(Suppl 1), 7. https://doi.org/10.11604/pamj.supp.2017.27.1.12566
233	No	IDP	DARAMOLA Oluwatoyin. Nigeria internally displaced persons (IDPs) and environmental degradation: the current situation. The colloquium -A Multi disciplinary Thematc Policy, (10):1;022 Pages 140-150.
234	No	Non HSB	Darmaillacq, A.-S., Dickel, L., Rahmani, N., & Shashar, N. (2011). Do reef fish, variola louti and scarus niger, perform amodal completion? Evidence from a field study. Journal of Comparative Psychology, 125(3), 273–277. https://doi.org/10.1037/a0024295
235	No	Non HSB	Darrouzet-Nardi, A. F. (2017). Nonviolent civil insecurity is negatively associated with subsequent height-for-age in children aged <5 y born between 1998 and 2014 in rural areas of Africa. The American Journal of Clinical Nutrition, 105(2), 485–493. https://doi.org/10.3945/ajcn.115.123844
236	No	Non HSB	Daskin, J. H., & Pringle, R. M. (2018). Warfare and wildlife declines in Africa’s protected areas. Nature, 553(7688), 328–332. https://doi.org/10.1038/nature25194
237	No	Sexual Violence	Daudu, I. A., & Shulika, L. S. (2019). Armed conflicts in Africa: Examining sexual violence as an instrument of war. Journal of African Union Studies, 8(1), 51–71. Scopus. https://doi.org/10.31920/2050-4306/2019/v8n1a3
238	No	Non HSB	Davies, J. F., Lenglet, A., Van Wijhe, M., & Ariti, C. (2016). Perioperative mortality: Analysis of 3 years of operative data across 7 general surgical projects of Médecins Sans Frontières in Democratic Republic of Congo, Central African Republic, and South Sudan. Surgery (United States), 159(5), 1269–1278. Scopus. https://doi.org/10.1016/j.surg.2015.12.022
239	No	Non HSB	Davis, A. P. (2017). A social ecology of civil conflict: Shifting allegiances in the conflict in Sierra Leone. Social Science Research, 67, 115–128. https://doi.org/10.1016/j.ssresearch.2017.06.002
240	No	Non HSB	Daw, M. A. (2021). The Impact of Armed Conflict on the Epidemiological Situation of COVID-19 in Libya, Syria and Yemen. Frontiers in Public Health, 9, 667364. https://doi.org/10.3389/fpubh.2021.667364
241	No	Non HSB	Daw, M. A., El-Bouzedi, A. H., & Ahmed, M. O. (2022). The Impact of Armed Conflict on the Prevalence and Transmission Dynamics of HIV Infection in Libya. Frontiers in Public Health, 10, 779778. https://doi.org/10.3389/fpubh.2022.779778
242	No	Non SSA	Daw, M. A., El-Bouzedi, A. H., & Dau, A. A. (2019). Trends and patterns of deaths, injuries and intentional disabilities within the Libyan armed conflict: 2012-2017. PloS One, 14(5), e0216061. https://doi.org/10.1371/journal.pone.0216061
243	No	Non HSB	de Jong, J. T. V. M., Komproe, I. H., & Van Ommeren, M. (2003). Common mental disorders in postconflict settings. Lancet (London, England), 361(9375), 2128–2130. https://doi.org/10.1016/S0140-6736(03)13692-6
244	No	Non HSB	De Merode, E., & Cowlishaw, G. (2006). Species protection, the changing informal economy, and the politics of access to the bushmeat trade in the Democratic Republic of Congo. Conservation Biology, 20(4), 1262–1271. Scopus. https://doi.org/10.1111/j.1523-1739.2006.00425.x
245	No	Non HSB	De Merode, E., Smith, K. H., Homewood, K., Pettifor, R., Rowcliffe, M., & Cowlishaw, G. (2007). The impact of armed conflict on protected-area efficacy in Central Africa. Biology Letters, 3(3), 299–301. Scopus. https://doi.org/10.1098/rsbl.2007.0010
246	No	Non HSB	de Waal, A., Hazlett, C., Davenport, C., & Kennedy, J. (2014). The epidemiology of lethal violence in Darfur: Using micro-data to explore complex patterns of ongoing armed conflict. Social Science & Medicine (1982), 120, 368–377. https://doi.org/10.1016/j.socscimed.2013.12.035
247	No	Non HSB	de Walque, D., & Filmer, D. (2013). Trends and Socioeconomic Gradients in Adult Mortality around the Developing World. POPULATION AND DEVELOPMENT REVIEW, 39(1), 1-+. https://doi.org/10.1111/j.1728-4457.2013.00571.x
248	No	Non MCH	de Wet, A., & Pretorius, C. (2021). Perceptions and understanding of mental health recovery for service users, carers, and service providers: A South African perspective. Psychiatric Rehabilitation Journal, 44(2), 157–165. https://doi.org/10.1037/prj0000460
249	No	Non MCH	Decker, M. R., Marshall, B. D., Emerson, M., Kalamar, A., Covarrubias, L., Astone, N., Wang, Z., Gao, E., Mashimbye, L., Delany-Moretlwe, S., Acharya, R., Olumide, A., Ojengbede, O., Blum, R. W., & Sonenstein, F. L. (2014). Respondent-driven sampling for an adolescent health study in vulnerable urban settings: A multi-country study. The Journal of Adolescent Health : Official Publication of the S…
250	No	Non HSB	Delgado, M. M., & Jacobs, L. F. (2016). Inaccessibility of reinforcement increases persistence and signaling behavior in the fox squirrel (Sciurus niger). Journal of Comparative Psychology, 130(2), 128–137. https://doi.org/10.1037/com0000021
251	No	Sexual Violence	DeLoach McCutcheon, K. P., Alleyne-Green, B., Kulick, A., Bonds Grocher, K., & Betancourt, T. S. (2020). Sexual behaviors among war-affected male youth in postconflict Sierra Leone. Peace and Conflict: Journal of Peace Psychology, 26(3), 340–345. https://doi.org/10.1037/pac0000443
252	No	Non HSB	Demarest, L., & Haer, R. (2022). A perfect match? The dampening effect of interethnic marriage on armed conflict in Africa. CONFLICT MANAGEMENT AND PEACE SCIENCE, 39(6), 686–705. https://doi.org/10.1177/07388942211050875
253	No	Sexual Violence	Denov, M., & Cadieux Van Vliet, A. (2021). Children born of wartime rape on fatherhood: Grappling with violence, accountability, and forgiveness in postwar northern Uganda. Peace and Conflict: Journal of Peace Psychology, 27(4), 597–605. https://doi.org/10.1037/pac0000470
254	No	Sexual Violence	Denov, M., Woolner, L., Bahati, J. P., Nsuki, P., & Shyaka, O. (2020). The Intergenerational Legacy of Genocidal Rape: The Realities and Perspectives of Children Born of the Rwandan Genocide. Journal of Interpersonal Violence, 35(17–18), 3286–3307. https://doi.org/10.1177/0886260517708407
255	No	Non HSB	Denue, B. A., Akawu, C. B., Kwayabura, S. A., & Kida, I. (2018). Low Case Fatality during 2017 Cholera Outbreak in Borno State, North Eastern Nigeria. ANNALS OF AFRICAN MEDICINE, 17(4), 203–209. https://doi.org/10.4103/aam.aam_66_17
256	No	Non MCH	Detges, A. (2017). Droughts, state-citizen relations and support for political violence in Sub-Saharan Africa: A micro-level analysis. POLITICAL GEOGRAPHY, 61, 88–98. https://doi.org/10.1016/j.polgeo.2017.07.005
257	No	Non HSB	Deutsch, A. R., Vargas, M. C., Lucchini, M., Brink, L. T., Odendaal, H. J., & Elliott, A. J. (2022). Effect of individual or comorbid antenatal depression and anxiety on birth outcomes and moderation by maternal traumatic experiences and resilience. Journal of Affective Disorders Reports, 9, 100365. https://doi.org/10.1016/j.jadr.2022.100365
258	No	Non HSB	Devlin, C., Glaser, S. M., Lambert, J. E., & Villegas, C. (2022). The causes and consequences of fisheries conflict around the Horn of Africa. Journal of Peace Research, 59(6), 890–902. Scopus. https://doi.org/10.1177/00223433211038476
259	No	Non HSB; Non MCH	Dewey, L. M., & Allwood, M. A. (2022). When needs are high but resources are low: A study of burnout and secondary traumatic stress symptoms among nurses and nursing students in rural Uganda. International Journal of Stress Management, 29(1), 31–43. https://doi.org/10.1037/str0000238
260	No	Non HSB; Non MCH	Diamond, D. (2004). Attachment Disorganization: The Reunion of Attachment Theory and Psychoanalysis. Psychoanalytic Psychology, 21(2), 276–299. https://doi.org/10.1037/0736-9735.21.2.276
261	No	Non MCH	Diese, E. L., Raines-Milenkov, A., Felini, M., Akpan, I., Hussain, A., & Baker, E. (2022). Alcohol use among Congolese Babembe male refugees in Tarrant County: A qualitative study. PloS One, 17(8), e0272293. https://doi.org/10.1371/journal.pone.0272293
262	No	Gender Based Violence	DiGiuseppe, M., & Haer, R. (2023). The wedding bells of war: The influence of armed conflict on child marriages in West Africa. JOURNAL OF PEACE RESEARCH, 60(3), 474–488. https://doi.org/10.1177/00223433221080056
263	No	Cost	Dijkzeul, D., & Lynch, C. A. (2006). NGO management and health care financing approaches in the Eastern Democratic Republic of the Congo. Global Public Health, 1(2), 157–172. https://doi.org/10.1080/17441690600658792
264	No	Cost	Djimeu, E. W. (2014). The impact of social action funds on child health in a conflict affected country: Evidence from Angola. Social Science & Medicine (1982), 106, 35–42. https://doi.org/10.1016/j.socscimed.2013.12.027
265	No	Non HSB	Doocy, S., Burnham, G., & Robinson, C. (2007). Estimating demographic indicators in a conflict-affected population in eastern Sudan. Prehospital and Disaster Medicine, 22(2), 112–119. https://doi.org/10.1017/s1049023x00004489
266	No	Sexual Violence	Dossa, N. I., Zunzunegui, M. V., Hatem, M., & Fraser, W. (2014). Fistula and other adverse reproductive health outcomes among women victims of conflict-related sexual violence: A population-based cross-sectional study. Birth (Berkeley, Calif.), 41(1), 5–13. https://doi.org/10.1111/birt.12085
267	No	Sexual Violence	Dossa, N. I., Zunzunegui, M. V., Hatem, M., & Fraser, W. D. (2015). Mental Health Disorders Among Women Victims of Conflict-Related Sexual Violence in the Democratic Republic of Congo. Journal of Interpersonal Violence, 30(13), 2199–2220. https://doi.org/10.1177/0886260514552447
268	No	Non MCH	Dow, D. E., Turner, E. L., Shayo, A. M., Mmbaga, B., Cunningham, C. K., & O’Donnell, K. (2016). Evaluating mental health difficulties and associated outcomes among HIV-positive adolescents in Tanzania. AIDS Care, 28(7), 825–833. https://doi.org/10.1080/09540121.2016.1139043
269	No	Non MCH	Dowd, C. (2019). Fragmentation, conflict, and competition: Islamist anti-civilian violence in sub-Saharan Africa. TERRORISM AND POLITICAL VIOLENCE, 31(3), 433–453. https://doi.org/10.1080/09546553.2016.1233870
270	No	Non MCH	Dowd, C. (2022). Food-related violence, hunger and humanitarian crises. JOURNAL OF PEACE RESEARCH. https://doi.org/10.1177/00223433221099309
271	No	Non HSB	Downey, L., Bonds, E., & Clark, K. (2010). Natural Resource Extraction, Armed Violence, and Environmental Degradation. Organization & Environment, 23(4), 417–445. https://doi.org/10.1177/1086026610385903
272	No	Non HSB; Non MCH	Duagani Masika, Y., Leys, C., Matonda-Ma-Nzuzi, T., Blanchette, I., Mampunza Ma Miezi, S., & Kornreich, C. (Regisseure). (2019, Dezember). Peritraumatic dissociation and post-traumatic stress disorder in individuals exposed to armed conflict in the Democratic Republic of Congo. (Bd. 20, Nummer 5). https://doi.org/10.1080/15299732.2019.1597814
273	No	Non MCH	Dumke, L., Haer, R., Zawadka, A., Salmen, C., & Hecker, T. (2022). The role of violence perpetration in driving externalizing problems and offending behavior among youth from eastern Democratic Republic of Congo. Journal of Traumatic Stress, 35(6), 1696–1708. https://doi.org/10.1002/jts.22871
274	No	Non HSB	Dunn, G. (2018). The impact of the Boko Haram insurgency in Northeast Nigeria on childhood wasting: A double-difference study. Conflict and Health, 12, 6. https://doi.org/10.1186/s13031-018-0136-2
275	No	Non MCH	Durham, J., Pavignani, E., Beesley, M., & Hill, P. S. (2015). Human resources for health in six healthcare arenas under stress: A qualitative study. Human Resources for Health, 13(1). Scopus. https://doi.org/10.1186/s12960-015-0005-7
276	No	Non HSB	Eb, E., & Sa, W. (2011). Are there particular social determinants of health for the world’s poorest countries? 11(1).
277	No	Non HSB	Echeverri, C., Le Roy, J., Worku, B., & Venteyoger, P. (2018). Mental health capacity building in refugee primary health care settings in Sub-Saharan Africa: Impact, challenges and gaps. GLOBAL MENTAL HEALTH, 5, e28. https://doi.org/10.1017/gmh.2018.19
278	No	Non HSB	Ejembi, J., Ajumobi, O., Ibrahim, M. S., Ahmed, S., & Olayinka, A. T. (2018). Predictors of insecticidal net use among internally displaced persons aged 6-59 months in Abuja, Nigeria. The Pan African Medical Journal, 29, 136. https://doi.org/10.11604/pamj.2018.29.136.13322
279	No	Non HSB	Ekezie, W., Adaji, E. E., & Murray, R. L. (2020). Essential healthcare services provided to conflict-affected internally displaced populations in low and middle-income countries: A systematic review. HEALTH PROMOTION PERSPECTIVES, 10(1), 24–37. https://doi.org/10.15171/hpp.2020.06
280	No	Non HSB	Ekezie, W., Timmons, S., Myles, P., Siebert, P., Bains, M., & Pritchard, C. (2019). An audit of healthcare provision in internally displaced population camps in Nigeria. Journal of Public Health (Oxford, England), 41(3), 583–592. https://doi.org/10.1093/pubmed/fdy141
281	No	Non SSA	El-Kebbi, I. M., Bidikian, N. H., Hneiny, L., & Nasrallah, M. P. (2021). Epidemiology of type 2 diabetes in the Middle East and North Africa: Challenges and call for action. World Journal of Diabetes, 12(9), 1401–1425. https://doi.org/10.4239/wjd.v12.i9.1401
282	No	Non HSB	Elengemoke, J. M., & Susuman, A. S. (2021). Early Marriage and Correlates among Young Women in Sub-Saharan African Countries. Journal of Asian and African Studies, 56(6), 1345–1368. Scopus. https://doi.org/10.1177/0021909620966778
283	No	Non HSB	Elevated mortality associated with armed conflict—Democratic Republic of Congo, 2002. (2003). MMWR. Morbidity and Mortality Weekly Report, 52(20), 469–471.
284	No	Non HSB	Elfaituri, S. S. (2016). Skin diseases among internally displaced Tawerghans living in camps in Benghazi, Libya. International Journal of Dermatology, 55(9), 1000–1004. https://doi.org/10.1111/ijd.13115
285	No	Non HSB	Elhabiby, M. M., Radwan, D. N., Okasha, T. A., & El-Desouky, E. D. (2015). Psychiatric disorders among a sample of internally displaced persons in South Darfur. The International Journal of Social Psychiatry, 61(4), 358–362. https://doi.org/10.1177/0020764014547061
286	No	Non HSB	Ellis, B. H., Lhewa, D., Charney, M., & Cabral, H. (2006). Screening for PTSD among Somali adolescent refugees: Psychometric properties of the UCLA PTSD Index. Journal of Traumatic Stress, 19(4), 547–551. https://doi.org/10.1002/jts.20139
287	No	Non SSA	Ellis, B. H., MacDonald, H. Z., Lincoln, A. K., & Cabral, H. J. (2008). Mental health of Somali adolescent refugees: The role of trauma, stress, and perceived discrimination. Journal of Consulting and Clinical Psychology, 76(2), 184–193. https://doi.org/10.1037/0022-006X.76.2.184
288	No	Non HSB	Emergency measles control activities—Darfur, Sudan, 2004. (2004). MMWR. Morbidity and Mortality Weekly Report, 53(38), 897–899.
289	No	Non HSB	Emina, J. B. O., Gahungu, P., Iyese, F., Etinkum, R., Kini, B., Mobolua, J. F., Boboeva, M., & Kobeissi, L. (2020). Situation analysis for delivering integrated comprehensive sexual and reproductive health services for displaced population of Kasaï, Democratic Republic of Congo: Protocol for a mixed method study. PloS One, 15(12), e0242046. https://doi.org/10.1371/journal.pone.0242046
290	No	Non HSB	Enane, L. A., Apondi, E., Omollo, M., Toromo, J. J., Bakari, S., Aluoch, J., Morris, C., Kantor, R., Braitstein, P., Fortenberry, J. D., Nyandiko, W. M., Wools-Kaloustian, K., Elul, B., & Vreeman, R. C. (2021). „I just keep quiet about it and act as if everything is alright“—The cascade from trauma to disengagement among adolescents living with HIV in western Kenya. Journal of the International A…
291	No	Non SSA	Episkopou, M., Venables, E., Whitehouse, K., Eleftherakos, C., Zamatto, F., De Bartolome Gisbert, F., Severy, N., Barry, D., & Van Den Bergh, R. (2019). In island containment: A qualitative exploration of social support systems among asylum seekers in a mental health care programme on Lesvos Island, Greece. Conflict and Health, 13(1). Scopus. https://doi.org/10.1186/s13031-019-0218-9
292	No	Gender Based Violence	Epochi-Olise, R. E. (2022). Forced migration and women as dispossessed gender: An appraisal of Soji Cole’s Embers. EJOTMAS: Ekpoma Journal of Theatre and Media Arts, 8(1–2), 152–169. https://doi.org/10.4314/ejotmas.v8i1-2.9
293	No	Non MCH	Ertl, V., Preuße, M., & Neuner, F. (2018). Are Drinking Motives Universal? Characteristics of Motive Types in Alcohol-Dependent Men from Two Diverse Populations. Frontiers in Psychiatry, 9, 38. https://doi.org/10.3389/fpsyt.2018.00038
294	No	Non HSB	Ertl, V., Saile, R., Neuner, F., & Catani, C. (2016). Drinking to ease the burden: A cross-sectional study on trauma, alcohol abuse and psychopathology in a post-conflict context. BMC Psychiatry, 16, 202. https://doi.org/10.1186/s12888-016-0905-7
295	No	Non HSB	Escueta, M., Whetten, K., Ostermann, J., & O’Donnell, K. (2014). Adverse childhood experiences, psychosocial well-being and cognitive development among orphans and abandoned children in five low income countries. BMC INTERNATIONAL HEALTH AND HUMAN RIGHTS, 14, 6. https://doi.org/10.1186/1472-698X-14-6
296	No	Non SSA	Esterhuyse, A. (2021). The South African security predicament: Making sense of the objective realities. Scientia Militaria, 49(1). https://doi.org/10.5787/49-1-1307
297	No	Non HSB	Ezard, N., Oppenheimer, E., Burton, A., Schilperoord, M., Macdonald, D., Adelekan, M., Sakarati, A., & van Ommeren, M. (2011). Six rapid assessments of alcohol and other substance use in populations displaced by conflict. Conflict and Health, 5(1), 1. https://doi.org/10.1186/1752-1505-5-1
298	No	IDP	EZEANOKWASA Kalu. A Critique of the Legal Framework for Arresting the Threat of Internal Displacement of Persons to Nigeria’s National Security. NAUJILJ 9 (2) 2018
299	No	Non MCH	Falb, K. L., Annan, J., King, E., Hopkins, J., Kpebo, D., & Gupta, J. (2014). Gender norms, poverty and armed conflict in Côte D’Ivoire: Engaging men in women’s social and economic empowerment programming. Health Education Research, 29(6), 1015–1027. https://doi.org/10.1093/her/cyu058
300	No	Gender Based Violence	Falb, K. L., Tanner, S., Ward, L., Erksine, D., Noble, E., Assazenew, A., Bakomere, T., Graybill, E., Lowry, C., Mallinga, P., Neiman, A., Poulton, C., Robinette, K., Sommer, M., & Stark, L. (2016). Creating opportunities through mentorship, parental involvement, and safe spaces (COMPASS) program: Multi-country study protocol to protect girls from violence in humanitarian settings. BMC Public Hea…
301	No	Gender Based Violence	Falb, K., Asghar, K., Pardo, N. M., Hategekimana, J. D. D., Kakay, H., Roth, D., & O’Connor, M. (2022). Developing an Inclusive Conceptual Model for Preventing Violence in the Home in Humanitarian Settings: Qualitative Findings From Myanmar and the Democratic Republic of Congo. Journal of Interpersonal Violence, 37(3–4), 1076–1105. https://doi.org/10.1177/0886260520922358
302	No	Non HSB	Falb, K., Tanner, S., Asghar, K., Souidi, S., Mierzwa, S., Assazenew, A., Bakomere, T., Mallinga, P., Robinette, K., Tibebu, W., & Stark, L. (2017). Implementation of Audio-Computer Assisted Self-Interview (ACASI) among adolescent girls in humanitarian settings: Feasibility, acceptability, and lessons learned. Conflict and Health, 10(1), 1–8. Scopus. https://doi.org/10.1186/s13031-016-0098-1
303	No	Non MCH	Falisse, J.-B., Masino, S., & Ngenzebuhoro, R. (2018). Indigenous medicine and biomedical health care in fragile settings: Insights from Burundi. HEALTH POLICY AND PLANNING, 33(4), 483–493. https://doi.org/10.1093/heapol/czy002
304	No	Non HSB	Falkenström, F., Kuria, M., Othieno, C., & Kumar, M. (2019). Working alliance predicts symptomatic improvement in public hospital–delivered psychotherapy in Nairobi, Kenya. Journal of Consulting and Clinical Psychology, 87(1), 46–55. https://doi.org/10.1037/ccp0000363
305	No	Non HSB	Familiar, I., Hall, B., Bundervoet, T., Verwimp, P., & Bass, J. (2016). Exploring Psychological Distress in Burundi During and After the Armed Conflict. Community Mental Health Journal, 52(1), 32–38. https://doi.org/10.1007/s10597-015-9902-4
306	No	Non HSB	Familiar, I., Muniina, P. N., Dolan, C., Ogwal, M., Serwadda, D., Kiyingi, H., Bahinduka, C. S., Sande, E., & Hladik, W. (2021). Conflict-related violence and mental health among self-settled Democratic Republic of Congo female refugees in Kampala, Uganda – a respondent driven sampling survey. Conflict and Health, 15(1). Scopus. https://doi.org/10.1186/s13031-021-00377-2
307	No	Non HSB	Familiar, I., Sharma, S., Ndayisaba, H., Munyentwari, N., Sibomana, S., & Bass, J. K. (2013). Community perceptions of mental distress in a post-conflict setting: A qualitative study in Burundi. Global Public Health, 8(8), 943–957. https://doi.org/10.1080/17441692.2013.819587
308	No	Non HSB	Familiar, I., Sikorskii, A., Chhaya, R., Weiss, J., Seffren, V., Ojuka, J. C., Awadu, J., & Boivin, M. J. (2022). Early Childhood Vigilance Test (ECVT) of attention in younger HIV-exposed Ugandan children predicts Tests of Variables of Attention (TOVA) at school age. Neuropsychology, 36(3), 185–194. https://doi.org/10.1037/neu0000788
309	No	Non HSB	Farhadinia, M. S., Johnson, P. J., Zimmermann, A., McGowan, P. J. K., Meijaard, E., Stanley-Price, M., & Macdonald, D. W. (2020). Ex situ management as insurance against extinction of mammalian megafauna in an uncertain world. Conservation Biology : The Journal of the Society for Conservation Biology, 34(4), 988–996. https://doi.org/10.1111/cobi.13496
310	No	Non HSB; Non MCH	Faronbi, J. O., Akinyoola, O. D., Faronbi, G. O., Adegbola, G. A., & Bello, C. B. (2019). Health needs and health seeking behaviour of Internally Displaced Persons in Dalori camp, Maiduguri, Borno State, Nigeria. Research Journal of Health Sciences, 7(3), 246. https://doi.org/10.4314/rejhs.v7i3.9
311	No	Non CS	Fekadu, W., Mekonen, T., Belete, H., Belete, A., & Yohannes, K. (2019). Incidence of Post-Traumatic Stress Disorder After Road Traffic Accident. Frontiers in Psychiatry, 10, 519. https://doi.org/10.3389/fpsyt.2019.00519
312	No	Non SSA	Feldman, R., & Eidelman, A. I. (2004). Parent-Infant Synchrony and the Social-Emotional Development of Triplets. Developmental Psychology, 40(6), 1133–1147. https://doi.org/10.1037/0012-1649.40.6.1133
313	No	Non SSA	Felson, R. B., Deane, G., & Armstrong, D. P. (2008). Do theories of crime or violence explain race differences in delinquency? Social Science Research, 37(2), 624–641. https://doi.org/10.1016/j.ssresearch.2007.08.001
314	No	Non HSB	Ferdowsian, H. R., Durham, D. L., Kimwele, C., Kranendonk, G., Otali, E., Akugizibwe, T., Mulcahy, J. B., Ajarova, L., & Johnson, C. M. (2011). Signs of mood and anxiety disorders in chimpanzees. PloS One, 6(6), e19855. https://doi.org/10.1371/journal.pone.0019855
315	No	Systematic Review	Ferguson, A., Shannon, K., Butler, J., & Goldenberg, S. M. (2017). A comprehensive review of HIV/STI prevention and sexual and reproductive health services among sex Workers in Conflict-Affected Settings: Call for an evidence- and rights-based approach in the humanitarian response. CONFLICT AND HEALTH, 11, 25. https://doi.org/10.1186/s13031-017-0124-y
316	No	Non HSB	Ferreira, R. (2017). Military involvement in post-conflict transformation in African Peace-Building. Scientia Militaria, 45(1). https://doi.org/10.5787/45-1-1192
317	No	Non MCH	Ferreyra, C., Moretó-Planas, L., Wagbo Temessadouno, F., Alonso, B., Tut, B., Achut, V., Eltom, M., Aderie, E. M., & Descalzo-Jorro, V. (2021). Evaluation of a community-based HIV test and start program in a conflict affected rural area of Yambio County, South Sudan. PloS One, 16(7), e0254331. https://doi.org/10.1371/journal.pone.0254331
318	No	Cost	Ferrinho, P., Dramé, M., & Tumusiime, P. (2013). Perceptions of the usefulness of external support to immunization coverage in Chad: An analysis of the GAVI-Alliance cash-based support. Pan African Medical Journal, 15. https://doi.org/10.11604/pamj.2013.15.44.2006
319	No	Non CS	Fetvadjiev, V. H., Meiring, D., van de Vijver, F. J. R., Nel, J. A., Sekaja, L., & Laher, S. (2018). Personality and behavior prediction and consistency across cultures: A multimethod study of Blacks and Whites in South Africa. Journal of Personality and Social Psychology, 114(3), 465–481. https://doi.org/10.1037/pspp0000129
320	No	Non HSB; Non MCH	Feuchte, F., Neufeld, K. H. S., Bilali, R., & Mazziotta, A. (2020). Forum theater can improve intergroup attitudes, sense of community, and collective action intentions: Evidence from Liberia. Peace and Conflict: Journal of Peace Psychology, 26(3), 270–280. https://doi.org/10.1037/pac0000461
321	No	Non HSB	Field, K. L., Beauchamp, G. K., Kimball, B. A., Mennella, J. A., & Bachmanov, A. A. (2010). Bitter avoidance in guinea pigs (Cavia porcellus) and mice (Mus musculus and Peromyscus leucopus). Journal of Comparative Psychology, 124(4), 455–459. https://doi.org/10.1037/a0020792
322	No	Non HSB	Filiatreau, L. M., Ebasone, P. V., Dzudie, A., Ajeh, R., Pence, B. W., Wainberg, M., Yotebieng, M., Nash, D., Anastos, K., & Parcesepe, A. M. (2021). Underestimation of potentially traumatic events resulting from underreporting of physical and sexual violence among people entering care for HIV in Cameroon. Psychological Trauma: Theory, Research, Practice, and Policy, No Pagination Specified-No Pa…
323	No	Non HSB	Finch, J. E., Wolf, S., & Lichand, G. (2022). Executive functions, motivation, and children’s academic development in Côte d’Ivoire. Developmental Psychology, 58(12), 2287–2301. https://doi.org/10.1037/dev0001423
324	No	Non HSB	Finlay, C. (2014). The morality of defensive war. INTERNATIONAL AFFAIRS, 90(6), 1453–1454. https://doi.org/10.1111/1468-2346.12178
325	No	Non HSB	Fisher, K. J. (2020). Messages from the Expressive Nature of icc Reparations: Complex-victims in Complex Contexts and the Trust Fund for Victims. International Criminal Law Review, 20(2), 318–345. Scopus. https://doi.org/10.1163/15718123-bja10004
326	No	Non SSA	Fishere, M., & Bartoli, E. (2022). COVID-19 and risk of retraumatization in adults with a past exposure to potentially traumatic events: A cross-cultural exploration across Egypt, Germany, and Italy. Journal of Community Psychology, 50(6), 2578–2596. https://doi.org/10.1002/jcop.22815
327	No	Gender Based Violence	Fleming, P. J., McCleary-Sills, J., Morton, M., Levtov, R., Heilman, B., & Barker, G. (2015). Risk factors for men’s lifetime perpetration of physical violence against intimate partners: Results from the international men and gender equality Survey (IMAGES) in eight countries. PLoS ONE, 10(3). Scopus. https://doi.org/10.1371/journal.pone.0118639
328	No	Non HSB	Flueckiger, M., & Ludwig, M. (2018). Youth Bulges and Civil Conflict: Causal Evidence from Sub-Saharan Africa. JOURNAL OF CONFLICT RESOLUTION, 62(9), 1932–1962. https://doi.org/10.1177/0022002717707303
329	No	Non HSB	Fodor, K. E., Pozen, J., Ntaganira, J., Sezibera, V., & Neugebauer, R. (2015). The factor structure of posttraumatic stress disorder symptoms among Rwandans exposed to the 1994 genocide: A confirmatory factor analytic study using the PCL-C. JOURNAL OF ANXIETY DISORDERS, 32, 8–16. https://doi.org/10.1016/j.janxdis.2015.03.001
330	No	Systematic Review	Forrester, J. D., August, A., Cai, L. Z., Kushner, A. L., & Wren, S. M. (2019). The Golden Hour after Injury among Civilians Caught in Conflict Zones. Disaster Medicine and Public Health Preparedness, 13(5–6), 1074–1082. Scopus. https://doi.org/10.1017/dmp.2019.42
331	No	Non HSB	Foumane Ngane, V., Allico Djaman, J., Culeux, C., Piette, N., Carnevale, P., Besnard, P., Fortes, F., Basco, L. K., & Tahar, R. (2015). Molecular epidemiology of drug-resistant Plasmodium falciparum in Benguela province, Angola. Malaria Journal, 14, 113. https://doi.org/10.1186/s12936-015-0634-2
332	No	Non HSB; Non MCH	Fox, S. H., & Tang, S. S. (2000). The Sierra Leonean refugee experience: Traumatic events and psychiatric sequelae. The Journal of Nervous and Mental Disease, 188(8), 490–495. https://doi.org/10.1097/00005053-200008000-00003
333	No	Non HSB; Non MCH	From the Centers for Disease Control and Prevention. Elevated mortality associated with armed conflict—Democratic Republic of Congo, 2002. (2003). JAMA, 289(22), 2932–2936. https://doi.org/10.1001/jama.289.22.2932-b
334	No	Non HSB; Non MCH	Fuamba, D., Yonekawa, M., & Seegers, A. (2013). Managing Spoilers in a Hybrid War: The Democratic Republic of Congo (1996-2010). Politikon, 40(2), 319–338. Scopus. https://doi.org/10.1080/02589346.2012.746187
335	No	Non HSB	Funk, S. M., Nkono, J., Lushimba, A., Fa, J. E., & Williams, D. (2022). Determining baselines and trends of Eastern chimpanzees and forest elephants in a Central African protected area after civil strife. Journal for Nature Conservation, 70. Scopus. https://doi.org/10.1016/j.jnc.2022.126296
336	No	Non MCH	Fürst, T., Raso, G., Acka, C. A., Tschannen, A. B., N’Goran, E. K., & Utzinger, J. (2009). Dynamics of socioeconomic risk factors for neglected tropical diseases and malaria in an armed conflict. PLoS Neglected Tropical Diseases, 3(9), e513. https://doi.org/10.1371/journal.pntd.0000513
337	No	Non HSB	Fürst, T., Tschannen, A. B., Raso, G., Acka, C. A., de Savigny, D., Girardin, O., N’Goran, E. K., & Utzinger, J. (2010). Effect of an armed conflict on relative socioeconomic position of rural households: Case study from western Côte d’Ivoire. Emerging Themes in Epidemiology, 7(1), 6. https://doi.org/10.1186/1742-7622-7-6
338	No	Non HSB	Gaber, S., & Patel, P. (2013). Tracing health system challenges in post-conflict Côte d’Ivoire from 1893 to 2013. Global Public Health, 8(6), 698–712. https://doi.org/10.1080/17441692.2013.791334
339	No	Non HSB	Gabriele, C., Matheson, K., & Llorente, R. V. (2021). The role of mobile technology in documenting international crimes: The affaire castro et kizito in the democratic Republic of Congo. Journal of International Criminal Justice, 19(1), 107–130. Scopus. https://doi.org/10.1093/jicj/mqab026
340	No	Non HSB	Gaffar, A. M., & Mahfouz, M. S. (2011). Peace impact on health: Population access to iodized salt in south Sudan in post-conflict period. Croatian Medical Journal, 52(2), 178–182. https://doi.org/10.3325/cmj.2011.52.178
341	No	Non HSB	Gaffey, M. F., Ataullahjan, A., Das, J. K., Mirzazada, S., Tounkara, M., Dalmar, A. A., & Bhutta, Z. A. (2020). Researching the delivery of health and nutrition interventions for women and children in the context of armed conflict: Lessons on research challenges and strategies from BRANCH Consortium case studies of Somalia, Mali, Pakistan and Afghanistan. Conflict and Health, 14, 69. https://doi.…
342	No	Sexual Violence	Gámez, A. M., & Speizer, I. S. (2010). Community-level intimate partner violence and the circumstances of first sex among young women from five African countries. Reproductive Health, 7(1). Scopus. https://doi.org/10.1186/1742-4755-7-11
343	No	Systematic Review	Gammino, V. M., Diaz, M. R., Pallas, S. W., Greenleaf, A. R., & Kurnit, M. R. (2020). Health services uptake among nomadic pastoralist populations in Africa: A systematic review of the literature. PLoS Neglected Tropical Diseases, 14(7), e0008474. https://doi.org/10.1371/journal.pntd.0008474
344	No	Non HSB; Non MCH	Garland, A. F., Deyessa, N., Desta, M., Alem, A., Zerihun, T., Hall, K. G., Goren, N., & Fish, I. (2018). Use of the WHO’s Perceived Well-Being Index (WHO-5) as an efficient and potentially valid screen for depression in a low income country. Families, Systems, & Health, 36(2), 148–158. https://doi.org/10.1037/fsh0000344
345	No	Non HSB	Gaspar, M., Leite, F., Brumana, L., Félix, B., & Stella, A. A. (2001). Epidemiology of meningococcal meningitis in Angola, 1994-2000. Epidemiology and Infection, 127(3), 421–424. https://doi.org/10.1017/s0950268801006318
346	No	Non HSB	Gaspar, M., Morais, A., Brumana, L., & Stella, A. A. (2000). Outbreak of poliomyelitis in Angola. The Journal of Infectious Diseases, 181(5), 1776–1779. https://doi.org/10.1086/315434
347	No	Sexual Violence	Gatuguta, A., Katusiime, B., Seeley, J., Colombini, M., Mwanzo, I., & Devries, K. (2017). Should community health workers offer support healthcare services to survivors of sexual violence? A systematic review. BMC International Health and Human Rights, 17(1). Scopus. https://doi.org/10.1186/s12914-017-0137-z
348	No	Non HSB	Gauvain, M., & McLaughlin, H. (2016). Contamination sensitivity among children and adults in rural Uganda. International Perspectives in Psychology: Research, Practice, Consultation, 5(3), 141–155. https://doi.org/10.1037/ipp0000056
349	No	Sexual Violence	Gazibara, T., Milic, M., Parlic, M., Stevanovic, J., Mitic, N., Maric, G., Kisic Tepavcevic, D., & Pekmezovic, T. (2021). What differs former, light and heavy smokers? Evidence from a post-conflict setting. African Health Sciences, 21(1), 112–122. https://doi.org/10.4314/ahs.v21i1.16
350	No	Non HSB	Gebregziabher, M., Amdeselassie, F., Esayas, R., Abebe, Z., Silvia, H., Teklehaimanot, A. A., Korte, J. E., Pearce, J. L., & Cochran, J. J. (2022). Geographical distribution of the health crisis of war in the Tigray region of Ethiopia. BMJ Global Health, 7(4). https://doi.org/10.1136/bmjgh-2022-008475
351	No	Non MCH	Gele, A. A., & Bjune, G. A. (2010). Armed conflicts have an impact on the spread of tuberculosis: The case of the Somali Regional State of Ethiopia. Conflict and Health, 4(1). Scopus. https://doi.org/10.1186/1752-1505-4-1
352	No	Non SSA	Gerritsen, A. A. M., Bramsen, I., Devillé, W., van Willigen, L. H. M., Hovens, J. E., & van der Ploeg, H. M. (2004). Health and health care utilisation among asylum seekers and refugees in the Netherlands: Design of a study. BMC Public Health, 4, 7. https://doi.org/10.1186/1471-2458-4-7
353	No	Non SSA	Gerson, R., Davidson, L., Booty, A., McGlashan, T., Malespina, D., Pincus, H. A., & Corcoran, C. (2009). Families’ experience with seeking treatment for recent-onset psychosis. Psychiatric Services (Washington, D.C.), 60(6), 812–816. https://doi.org/10.1176/ps.2009.60.6.812
354	No	Non HSB	Gholizadeh, P., Sanogo, M., Oumarou, A., Mohamed, M. N., Cissoko, Y., Sow, M. S., Pagliano, P., Akouda, P., Soufiane, S., Iknane, A. A., Oury, M., Diallo, S., Köse, Ş., Dao, S., & Kafil, H. S. (2021). Fighting COVID-19 in the West Africa after experiencing the Ebola epidemic. Health Promotion Perspectives, 11(1), 5–11. Scopus. https://doi.org/10.34172/hpp.2021.02
355	No	Non MCH	Gibbs, A., Hatcher, A., Jewkes, R., Sikweyiya, Y., Washington, L., Dunkle, K., Magni, S., Peacock, D., Khumalo, M., & Christofides, N. (2019). Associations Between Lifetime Traumatic Experiences and HIV-Risk Behaviors Among Young Men Living in Informal Settlements in South Africa: A Cross-Sectional Analysis and Structural Equation Model. Journal of Acquired Immune Deficiency Syndromes (1999), 81(…
356	No	Non HSB	Girma, E., Ametaj, A., Alemayehu, M., Milkias, B., Yared, M., Misra, S., Stevenson, A., Koenen, K. C., Gelaye, B., & Teferra, S. (2022). Measuring traumatic experiences in a sample of Ethiopian adults: Psychometric properties of the life events checklist-5. EUROPEAN JOURNAL OF TRAUMA & DISSOCIATION, 6(4), 100298. https://doi.org/10.1016/j.ejtd.2022.100298
357	No	Non MCH	Giusto, A., Green, E. P., Simmons, R. A., Ayuku, D., Patel, P., & Puffer, E. S. (2020). A multiple baseline study of a brief alcohol reduction and family engagement intervention for fathers in Kenya. Journal of Consulting and Clinical Psychology, 88(8), 708–725. https://doi.org/10.1037/ccp0000559
358	No	Non HSB	Gizelis, T.-I., & Cao, X. (2021). A security dividend: Peacekeeping and maternal health outcomes and access. Journal of Peace Research, 58(2), 263–278. Scopus. https://doi.org/10.1177/0022343320917198
359	No	Non HSB	Global, regional, and national age-sex-specific mortality for 282 causes of death in 195 countries and territories, 1980-2017: A systematic analysis for the Global Burden of Disease Study 2017. (2018). Lancet (London, England), 392(10159), 1736–1788. https://doi.org/10.1016/S0140-6736(18)32203-7
360	No	Sexual Violence	Goldenberg, S. M., Muzaaya, G., Akello, M., Paul, N., Birungi, J., & Shannon, K. (2016). War-Related Abduction and History of Incarceration Linked to High Burden of HIV Among Female Sex Workers in Conflict-Affected Northern Uganda. JAIDS-JOURNAL OF ACQUIRED IMMUNE DEFICIENCY SYNDROMES, 73(1), 109–116. https://doi.org/10.1097/QAI.0000000000001030
361	No	Non HSB	Gostin, L. O., Sircar, N. R., & Friedman, E. A. (2019). Fighting Novel Diseases amidst Humanitarian Crises. The Hastings Center Report, 49(1), 6–9. https://doi.org/10.1002/hast.970
362	No	Non SSA	Gouws, J. (2022). Military Psychology: Time to embrace a front-line diplomatic role. Scientia Militaria, 50(2). https://doi.org/10.5787/50-2-1372
363	No	Non HSB	Grace, K., Verdin, A., Brown, M., Bakhtsiyarava, M., Backer, D., & Billing, T. (2022). Conflict and Climate Factors and the Risk of Child Acute Malnutrition Among Children Aged 24-59 Months: A Comparative Analysis of Kenya, Nigeria, and Uganda. SPATIAL DEMOGRAPHY, 10(2), 329–358. https://doi.org/10.1007/s40980-021-00102-w
364	No	Non MCH	Granderson, R. M., Harper, G. W., Wade, R., Odero, W., Onyango Olwango, D. P., & Fields, E. L. (2019). Gender role strain and the precarious manhood of sexual minority Kenyan men. Psychology of Sexual Orientation and Gender Diversity, 6(4), 420–432. https://doi.org/10.1037/sgd0000340
365	No	Non HSB	Graves, C. M., Haakenstad, A., & Dieleman, J. L. (2015). Tracking development assistance for health to fragile states: 2005-2011. Globalization and Health, 11, 12. https://doi.org/10.1186/s12992-015-0097-9
366	No	Non HSB	Gray, C. L., Pence, B. W., Ostermann, J., Whetten, R. A., O’Donnell, K., Thielman, N. M., & Whetten, K. (2015a). Gender (in) differences in prevalence and incidence of traumatic experiences among orphaned and separated children living in five low-and middle-income countries. GLOBAL MENTAL HEALTH, 2, e3. https://doi.org/10.1017/gmh.2015.1
367	No	Non HSB	Gray, C. L., Pence, B. W., Ostermann, J., Whetten, R. A., O’Donnell, K., Thielman, N. M., & Whetten, K. (2015b). Prevalence and Incidence of Traumatic Experiences Among Orphans in Institutional and Family-Based Settings in 5 Low- and Middle-Income Countries: A Longitudinal Study. GLOBAL HEALTH-SCIENCE AND PRACTICE, 3(3), 395–404. https://doi.org/10.9745/GHSP-D-15-00093
368	No	Non HSB	Gray, C. L., Whetten, K., Messer, L. C., Whetten, R. A., Ostermann, J., O’Donnell, K., Thielman, N. M., & Pence, B. W. (2016). Potentially traumatic experiences and sexual health among orphaned and separated adolescents in five low- and middle-income countries. AIDS CARE-PSYCHOLOGICAL AND SOCIO-MEDICAL ASPECTS OF AIDS/HIV, 28(7), 857–865. https://doi.org/10.1080/09540121.2016.1147013
369	No	Non HSB	Gray, S., Akol, H. A., & Sundal, M. (2008). Mixed-longitudinal growth of breastfeeding children in Moroto District, Uganda (Karamoja subregion). A loss of biological resiliency? American Journal of Human Biology : The Official Journal of the Human Biology Council, 20(5), 499–509. https://doi.org/10.1002/ajhb.20786
370	No	Non HSB; Non MCH	Gregory, J. L., & Prana, H. (2013). Posttraumatic growth in Côte d’Ivoire refugees using the Companion Recovery model. Traumatology, 19(3), 223–232. https://doi.org/10.1177/1534765612471146
371	No	Sexual Violence	Grey, R. (2014). Sexual violence against child soldiers: The limits and potential of international criminal law. International Feminist Journal of Politics, 16(4), 601–621. Scopus. https://doi.org/10.1080/14616742.2014.955964
372	No	Sexual Violence	Gruber, J. (2005). Silent survivors of sexual violence in conflict and the implications for HIV mitigation: Experiences from Eritrea. African Journal of AIDS Research, 4(2), 69–73. Scopus. https://doi.org/10.2989/16085900509490344
373	No	Systematic Review	Guha-Sapir, D., & Panhuis, W. G. (2004). Conflict-related mortality: An analysis of 37 datasets. Disasters, 28(4), 418–428. https://doi.org/10.1111/j.0361-3666.2004.00267.x
374	No	Non HSB	Guha-Sapir, D., & Ratnayake, R. (2009). Consequences of ongoing civil conflict in Somalia: Evidence for public health responses. PLoS Medicine, 6(8), e1000108. https://doi.org/10.1371/journal.pmed.1000108
375	No	Non HSB	Guha-Sapir, D., & Van Panhuis, W. G. (2003). The importance of conflict-related mortality in civilian populations. Lancet, 361(9375), 2126–2128. Scopus. https://doi.org/10.1016/S0140-6736(03)13691-4
376	No	Gender Based Violence	Gupta, J., Falb, K. L., Carliner, H., Hossain, M., Kpebo, D., & Annan, J. (2014). Associations between exposure to intimate partner violence, armed conflict, and probable PTSD among women in rural Côte d’Ivoire. PloS One, 9(5), e96300. https://doi.org/10.1371/journal.pone.0096300
377	No	Non MCH	Gustafson, P., Gomes, V. F., Vieira, C. S., Jensen, H., Seng, R., Norberg, R., Samb, B., Nauclér, A., & Aaby, P. (2001). Tuberculosis mortality during a civil war in Guinea-Bissau. JAMA, 286(5), 599–603. https://doi.org/10.1001/jama.286.5.599
378	No	Non HSB	Haer, R., Hermenau, K., Elbert, T., Moran, J. K., & Hecker, T. (2017). The role of intrinsic and extrinsic rewards in committing violence during combat: A cross-sectional study with former combatants in the DR Congo. Aggressive Behavior, 43(3), 241–250. https://doi.org/10.1002/ab.21684
379	No	Non HSB	Haer, R., Scharpf, F., & Hecker, T. (2021). The social legacies of conflict: The mediating role of mental health with regard to the association between war exposure and social capital of Burundian refugees. Psychology of Violence, 11(1), 40–49. https://doi.org/10.1037/vio0000348
380	No	Non SSA	Halcón, L. L., Robertson, C. L., Savik, K., Johnson, D. R., Spring, M. A., Butcher, J. N., Westermeyer, J. J., & Jaranson, J. M. (2004). Trauma and coping in Somali and Oromo refugee youth. The Journal of Adolescent Health : Official Publication of the Society for Adolescent Medicine, 35(1), 17–25. https://doi.org/10.1016/j.jadohealth.2003.08.005
381	No	Non HSB	Hall, B. J., Tol, W. A., Jordans, M. J. D., Bass, J., & de Jong, J. T. V. M. (2014). Understanding resilience in armed conflict: Social resources and mental health of children in Burundi. Social Science & Medicine (1982), 114, 121–128. https://doi.org/10.1016/j.socscimed.2014.05.042
382	No	Non HSB	Hamisu, A. W., Johnson, T. M., Craig, K., Mkanda, P., Banda, R., Tegegne, S. G., Oyetunji, A., Ningi, N., Mohammed, S. M., Adamu, M. I., Abdulrahim, K., Nsubuga, P., Vaz, R. G., & Muhammed, A. J. G. (2016). Strategies for Improving Polio Surveillance Performance in the Security-Challenged Nigerian States of Adamawa, Borno, and Yobe During 2009-2014. The Journal of Infectious Diseases, 213 Suppl 3…
383	No	Non HSB	Harder, V. S., Mutiso, V. N., Khasakhala, L. I., Burke, H. M., & Ndetei, D. M. (2012). Multiple traumas, postelection violence, and posttraumatic stress among impoverished Kenyan youth. Journal of Traumatic Stress, 25(1), 64–70. https://doi.org/10.1002/jts.21660
384	No	Non HSB	Harling, G., Bountogo, M., Sié, A., Bärnighausen, T., & Lindstrom, D. P. (2021). Nonverbal Response Cards Reduce Socially Desirable Reporting of Violence Among Adolescents in Rural Burkina Faso: A Randomized Controlled Trial. The Journal of Adolescent Health : Official Publication of the Society for Adolescent Medicine, 68(5), 914–921. https://doi.org/10.1016/j.jadohealth.2020.09.006
385	No	Non HSB	Haroz, E. E., Jordans, M., de Jong, J., Gross, A., Bass, J., & Tol, W. (2017). Measuring Hope Among Children Affected by Armed Conflict: Cross-Cultural Construct Validity of the Children’s Hope Scale. Assessment, 24(4), 528–539. https://doi.org/10.1177/1073191115612924
386	No	Non HSB	Hawkes, M., Katsuva, J. P., & Masumbuko, C. K. (2009). Use and limitations of malaria rapid diagnostic testing by community health workers in war-torn Democratic Republic of Congo. Malaria Journal, 8(1). Scopus. https://doi.org/10.1186/1475-2875-8-308
387	No	Non HSB	Hays, K., & Costello, J. (2022). Reflections on the cultural adaptations and implementation challenges of mental health first aid in Uganda: A case study. Psychological Services, 19(Suppl 2), 95–101. https://doi.org/10.1037/ser0000549
388	No	Systematic Review	Hecker, T., Braitmayer, L., & van Duijl, M. (2015). Global mental health and trauma exposure: The current evidence for the relationship between traumatic experiences and spirit possession. European Journal of Psychotraumatology, 6, 29126. https://doi.org/10.3402/ejpt.v6.29126
389	No	Non MCH	Hecker, T., Hermenau, K., Maedl, A., Schauer, M., & Elbert, T. (2013). Aggression inoculates against PTSD symptom severity-insights from armed groups in the eastern DR Congo. European Journal of Psychotraumatology, 4. https://doi.org/10.3402/ejpt.v4i0.20070
390	No	Non HSB	Heinecken, L. (2015). Are Women „Really“ Making a Unique Contribution to Peacekeeping? The Rhetoric and the Reality. Journal of International Peacekeeping, 19(3–4), 227–248. Scopus. https://doi.org/10.1163/18754112-01904002
391	No	Non HSB	Heinecken, L., & Ferreira, R. (2012). „Fighting for peace“: South Africa’s role in peace operations in Africa (part I). African Security Review, 21(2), 20–35. Scopus. https://doi.org/10.1080/10246029.2011.641686
392	No	Non HSB	Helman, D., Zaitchik, B. F., & Funk, C. (2020). Climate has contrasting direct and indirect effects on armed conflicts. ENVIRONMENTAL RESEARCH LETTERS, 15(10), 104017. https://doi.org/10.1088/1748-9326/aba97d
393	No	Non HSB	Hennessy, M. B., Neisen, G., Bullinger, K. L., Kaiser, S., & Sachser, N. (2006). Social organization predicts nature of infant-adult interactions in two species of wild guinea pigs (Cavia aperea and Galea monasteriensis). Journal of Comparative Psychology, 120(1), 12–18. https://doi.org/10.1037/0735-7036.120.1.12
394	No	Non HSB	Hennessy, M. B., Paik, K. D., Caraway, J. D., Schiml, P. A., & Deak, T. (2011). Proinflammatory activity and the sensitization of depressive-like behavior during maternal separation. Behavioral Neuroscience, 125(3), 426–433. https://doi.org/10.1037/a0023559
395	No	Non HSB	Hennessy, M. B., Young, T. L., O’Leary, S. K., & Maken, D. S. (2003). Social Preferences of Developing Guinea Pigs (Cavia porcellus) From the Preweaning to the Periadolescent Periods. Journal of Comparative Psychology, 117(4), 406–413. https://doi.org/10.1037/0735-7036.117.4.406
396	No	Non HSB	Herrington, O. D., Nzebou, D., Galusha, D., Boum, Y., & Hassan, S. (2022). A cross-sectional analysis of mental health disorders in a mental health services-seeking population of children, adolescents, and young adults in the context of ongoing violence and displacement in northern Cameroon. COMPREHENSIVE PSYCHIATRY, 113, 152293. https://doi.org/10.1016/j.comppsych.2021.152293
397	No	Non HSB	Hicks, M. L., Mutombo, A., YouYou, T. G., Anaclet, M. M., Sylvain, M. K., Mathieu, K. M., Henry-Tillman, R., Lombe, D., Hicks, M. M., Pinder, L., Kanda, L., Kanda, M., & Parham, G. P. (2021). Building workforce capacity for the surgical management of cervical cancer in a fragile, low-income African nation-Democratic Republic of the Congo. Ecancermedicalscience, 15. Scopus. https://doi.org/10.3332…
398	No	Non HSB	Higashijima, M., & Houle, C. (2018). Ethnic Inequality and the Strength of Ethnic Identities in Sub-Saharan Africa. POLITICAL BEHAVIOR, 40(4), 909–932. https://doi.org/10.1007/s11109-017-9430-8
399	No	Non MCH	Higson-Smith, C. (2013). Counseling torture survivors in contexts of ongoing threat: Narratives from sub-Saharan Africa. Peace and Conflict: Journal of Peace Psychology, 19(2), 164–179. https://doi.org/10.1037/a0032531
400	No	Non MCH	Higson-Smith, C. (2014). Complicated grief in help-seeking torture survivors in sub-Saharan African contexts. American Journal of Orthopsychiatry, 84(5), 487–495. https://doi.org/10.1037/ort0000009
401	No	Non MCH	Hinsberger, M., Holtzhausen, L., Sommer, J., Kaminer, D., Elbert, T., Seedat, S., Wilker, S., Crombach, A., & Weierstall, R. (2017). Feasibility and effectiveness of narrative exposure therapy and cognitive behavioral therapy in a context of ongoing violence in South Africa. Psychological Trauma: Theory, Research, Practice, and Policy, 9(3), 282–291. https://doi.org/10.1037/tra0000197
402	No	Non HSB	Hintjens, H. (2006). Conflict and resources in post-genocide Rwanda and the Great Lakes region. International Journal of Environmental Studies, 63(5), 599–615. Scopus. https://doi.org/10.1080/00207230600963817
403	No	Non HSB	Hjelmeland, H., Akotia, C. S., Owens, V., Knizek, B. L., Nordvik, H., Schroeder, R., & Kinyanda, E. (2008). Self-reported suicidal behavior and attitudes toward suicide and suicide prevention among psychology students in Ghana, Uganda, and Norway. Crisis: The Journal of Crisis Intervention and Suicide Prevention, 29(1), 20–31. https://doi.org/10.1027/0227-5910.29.1.20
404	No	Non HSB	Hjelmeland, H., Knizek, B. L., Kinyanda, E., Musisi, S., Nordvik, H., & Svarva, K. (2008). Suicidal behavior as communication in a cultural context: A comparative study between Uganda and Norway. Crisis: The Journal of Crisis Intervention and Suicide Prevention, 29(3), 137–144. https://doi.org/10.1027/0227-5910.29.3.137
405	No	Non SSA	Hodes, M., Jagdev, D., Chandra, N., & Cunniff, A. (2008). Risk and resilience for psychological distress amongst unaccompanied asylum seeking adolescents. Journal of Child Psychology and Psychiatry, and Allied Disciplines, 49(7), 723–732. https://doi.org/10.1111/j.1469-7610.2008.01912.x
406	No	Non SSA	Hollander, A.-C., Bruce, D., Burström, B., & Ekblad, S. (2011). Gender-related mental health differences between refugees and non-refugee immigrants—A cross-sectional register-based study. BMC Public Health, 11, 180. https://doi.org/10.1186/1471-2458-11-180
407	No	Systematic Review	Homer, C. S. E., Turkmani, S., Wilson, A. N., Vogel, J. P., Shah, M. G., Fogstad, H., & Langlois, E. V. (2022). Enhancing quality midwifery care in humanitarian and fragile settings: A systematic review of interventions, support systems and enabling environments. BMJ Global Health, 7(1). Scopus. https://doi.org/10.1136/bmjgh-2021-006872
408	No	Non HSB	Honeyman, C., Hudani, S., Tiruneh, A., Hierta, J., Chirayath, L., Iliff, A., & Meierhenrich, J. (2004). Establishing collective norms: Potentials for participatory justice in Rwanda. Peace and Conflict: Journal of Peace Psychology, 10(1), 1–24. https://doi.org/10.1207/s15327949pac1001_1
409	No	Non HSB	Hook, K., Ametaj, A., Cheng, Y., Serba, E. G., Henderson, D. C., Hanlon, C., & Ng, L. C. (2021). Psychotherapy in a resource-constrained setting: Understanding context for adapting and integrating a brief psychological intervention into primary care. Psychotherapy, 58(4), 557–575. https://doi.org/10.1037/pst0000364
410	No	Non HSB	Horn, R., O’May, F., Esliker, R., Gwaikolo, W., Woensdregt, L., Ruttenberg, L., & Ager, A. (2019). The myth of the 1-day training: The effectiveness of psychosocial support capacity-building during the Ebola outbreak in West Africa. Global Mental Health (Cambridge, England), 6, e5. https://doi.org/10.1017/gmh.2019.2
411	No	Sexual Violence	Hossain, M., Zimmerman, C., Kiss, L., Abramsky, T., Kone, D., Bakayoko-Topolska, M., Annan, J., Lehmann, H., & Watts, C. (2014). Working with men to prevent intimate partner violence in a conflict-affected setting: A pilot cluster randomized controlled trial in rural Côte d’Ivoire. BMC Public Health, 14, 339. https://doi.org/10.1186/1471-2458-14-339
412	No	Non HSB	Hossain, M., Zimmerman, C., Kiss, L., Kone, D., Bakayoko-Topolska, M., Manan, D. K. A., Lehmann, H., & Watts, C. (2014). Men’s and women’s experiences of violence and traumatic events in rural Cote d’Ivoire before, during and after a period of armed conflict. BMJ Open, 4(2), e003644. https://doi.org/10.1136/bmjopen-2013-003644
413	No	Non HSB	Hotez, P. J., & Kamath, A. (2009). Neglected tropical diseases in sub-Saharan Africa: Review of their prevalence, distribution, and disease burden. PLoS Neglected Tropical Diseases, 3(8). Scopus. https://doi.org/10.1371/journal.pntd.0000412
414	No	Non HSB	Howell, E., Waidmann, T., Birdsall, N., Holla, N., & Jiang, K. (2020). The impact of civil conflict on infant and child malnutrition, Nigeria, 2013. MATERNAL AND CHILD NUTRITION, 16(3), e12968. https://doi.org/10.1111/mcn.12968
415	No	Non HSB	Hull, H. F., & Aylward, R. B. (2001). Progress towards global polio eradication. Vaccine, 19(31), 4378–4384. https://doi.org/10.1016/s0264-410x(01)00144-x
416	No	Non HSB	Humber, N., & Moss, E. (2005). The Relationship of Preschool and Early School Age Attachment to Mother-Child Interaction. American Journal of Orthopsychiatry, 75(1), 128–141. https://doi.org/10.1037/0002-9432.75.1.128
417	No	Non CS	Hung, Y. W., Gallo, J. J., Tol, W., Syokau, R., & Bachani, A. M. (2020). Distress and resilience among unintentional injuries survivors in Kenya: A qualitative study. Rehabilitation Psychology, 65(1), 45–53. https://doi.org/10.1037/rep0000289
418	No	Non MCH	Hussain, N., Okeke, I. B. J., Oyebanji, A. E., Akunne, J. I., & Omoruyi, O. J. (2021). Combat injuries sustained by troops on counter terrorism and counter-insurgency operations in North east Nigeria: Implications for intervention. African Journal of Emergency Medicine : Revue Africaine de La Medecine d’urgence, 11(1), 196–201. https://doi.org/10.1016/j.afjem.2020.10.002
419	No	Systematic Review	Hussein, G., & Elmusharaf, K. (2019). Mention of ethical review and informed consent in the reports of research undertaken during the armed conflict in Darfur (2004-2012): A systematic review. BMC Medical Ethics, 20(1), 40. https://doi.org/10.1186/s12910-019-0377-7
420	No	Sexual Violence	Hutchinson, A., Waterhouse, P., March-McDonald, J., Neal, S., & Ingham, R. (2016). Understanding Early Marriage and Transactional Sex In the Context of Armed Conflict: Protection at a Price. INTERNATIONAL PERSPECTIVES ON SEXUAL AND REPRODUCTIVE HEALTH, 42(1), 45–49. https://doi.org/10.1363/42e0416
421	No	Non HSB	Hynd, S. (2021). Trauma, Violence, and Memory in African Child Soldier Memoirs. Culture, Medicine and Psychiatry, 45(1), 74–96. Scopus. https://doi.org/10.1007/s11013-020-09668-4
422	No	Non HSB	Iacoella, F., & Tirivayi, N. (2020). Child nutrition during conflict and displacement: Evidence from areas affected by the Boko Haram insurgency in Nigeria. Public Health, 183, 132–137. https://doi.org/10.1016/j.puhe.2020.03.012
423	No	Systematic Review	Ibrahim, M., Malik, M. R., & Noor, Z. (2022). Investing in mental health in Somalia: Harnessing community mental health services through task shifting. Global Mental Health (Cambridge, England), 9, 94–98. https://doi.org/10.1017/gmh.2022.4
424	No	Non HSB	Idemudia, E. S., Williams, J. K., & Wyatt, G. E. (2013). Migration challenges among Zimbabwean refugees before, during and post arrival in South Africa. Journal of Injury & Violence Research, 5(1), 17–27. https://doi.org/10.5249/jivr.v5i1.185
425	No	Non SSA	Idris, M. (2022). Refugee Resettlement Experiences from Sub-Saharan Africa to the Triad Area of North Carolina. Journal of International Migration and Integration, 23(2), 449–471. Scopus. https://doi.org/10.1007/s12134-021-00843-z
426	No	Non HSB	Igreja, V., Kleijn, W., & Richters, A. (2006). When the war was over, little changed: Women’s posttraumatic suffering after the war in Mozambique. The Journal of Nervous and Mental Disease, 194(7), 502–509. https://doi.org/10.1097/01.nmd.0000228505.36302.a3
427	No	Non HSB	Ijang, T. P., & Cleto, N. (2013). Dependency on natural resources: Post-conflict challenges for livelihoods security and environmental sustainability in Goma, The Democratic Republic of Congo. Development in Practice, 23(3), 372–388. Scopus. https://doi.org/10.1080/09614524.2013.781126
428	No	Non HSB	Im, H., Ferguson, A. B., Warsame, A. H., & Isse, M. M. (2017). Mental health risks and stressors faced by urban refugees: Perceived impacts of war and community adversities among Somali refugees in Nairobi. The International Journal of Social Psychiatry, 63(8), 686–693. https://doi.org/10.1177/0020764017728966
429	No	Non HSB	Interview with Jacques Bwira Hope Primary School Kampala, Uganda. (2009). Harvard Educational Review, 79(1), 141–147. Scopus. https://doi.org/10.17763/haer.79.1.l6644343n2062jn0
430	No	Non HSB	Inungu, J., Iheduru-Anderson, K., & Odio, O. J. (2019). Recurrent Ebolavirus disease in the Democratic Republic of Congo: Update and challenges. AIMS Public Health, 6(4), 502–513. Scopus. https://doi.org/10.3934/publichealth.2019.4.502
431	No	Non MCH	Iqbal, Z., & Zorn, C. (2010). Violent Conflict and the Spread of HIV/AIDS in Africa. JOURNAL OF POLITICS, 72(1), 149–162. https://doi.org/10.1017/S0022381609990533
432	No	Non HSB	Iriso, R., Ocakacon, R., Acayo, J. A., Mawanda, M. A., & Kisayke, A. (2008). Bacterial meningitis following introduction of Hib conjugate vaccine in northern Uganda. Annals of Tropical Paediatrics, 28(3), 211–216. https://doi.org/10.1179/146532808X335660
433	No	Not a study	Isike, C. (2020). Profit vs public health: The crisis of liberal democracy and universal healthcare in Africa. Inkanyiso, 12(2), 5. https://doi.org/10.4102/ink.v12i2.47
434	No	Non HSB	Ismail, O. (2008). Power elites, war and postwar reconstruction in Africa: Continuities, discontinuities and paradoxes. Journal of Contemporary African Studies, 26(3), 259–278. Scopus. https://doi.org/10.1080/02589000802332457
435	No	Non HSB	Ismayilova, L., Gaveras, E., Blum, A., To-Camier, A., & Nanema, R. (2016). Maltreatment and Mental Health Outcomes among Ultra-Poor Children in Burkina Faso: A Latent Class Analysis. PLoS ONE, 11(10), e0164790. https://doi.org/10.1371/journal.pone.0164790
436	No	Non HSB	Iyenda, G. (2005). Street enterprises, urban livelihoods and poverty in Kinshasa. Environment and Urbanization, 17(2), 55–67. Scopus. https://doi.org/10.1177/095624780501700205
437	No	Non CS	Jabar, A., Bjorkman, S., & Matzopoulos, R. (2019). Modified Delphi study to determine optimal data elements for inclusion in a pilot violence and injury observatory in Cape Town, South Africa. African Journal of Emergency Medicine : Revue Africaine de La Medecine d’urgence, 9(1), 30–35. https://doi.org/10.1016/j.afjem.2018.11.001
438	No	Non SSA	Jaca, A. (2019). Insights from the fifth International One Health Congress, 2018, Saskatoon, Canada. Pan African Medical Journal, 32. Scopus. https://doi.org/10.11604/pamj.2019.32.168.16542
439	No	Cost	Jacobs, E., Bertone, M. P., Toonen, J., Akwataghibe, N., & Witter, S. (2020). Performance-Based Financing, Basic Packages of Health Services and User-Fee Exemption Mechanisms: An Analysis of Health-Financing Policy Integration in Three Fragile and Conflict-Affected Settings. Applied Health Economics and Health Policy, 18(6), 801–810. Scopus. https://doi.org/10.1007/s40258-020-00567-8
440	No	Non SSA	Jahan, A. M., & Rwaiha, A. E. (2021). Physiotherapists’ perceptions and experiences of home-based rehabilitation in Libya: A qualitative study. Pan African Medical Journal, 40. https://doi.org/10.11604/pamj.2021.40.256.28841
441	No	Non SSA	Jahan, A., Mohamed, M., Alabani, E., Almaziq, A., Elarriesh, H., Alhadar, F., Tahir, K. B., Berrah, H., Abudabbous, M., Hamouda, W., Elzoubia, J., Dier, A., Alagelli, F., & Albahloul, N. (o. J.). Awareness, knowledge, attitudes, and behaviors related to COVID-19 in Libya: A nation-wide online survey.
442	No	Non HSB	Janssens, M. C. W. (2018). Our Future Is Already in Jeopardy": Duress and the Palimpsest of Violence of Two CAR Student Refugees in the DRC. Conflict and Society, 4(1), 214–230. Scopus. https://doi.org/10.3167/ARCS.2018.040116
443	No	Non SSA	Jesuthasan, J., Sönmez, E., Abels, I., Kurmeyer, C., Gutermann, J., Kimbel, R., Krüger, A., Niklewski, G., Richter, K., Stangier, U., Wollny, A., Zier, U., Oertelt-Prigione, S., & Shouler-Ocak, M. (2018). Near-death experiences, attacks by family members, and absence of health care in their home countries affect the quality of life of refugee women in Germany: A multi-region, cross-sectional, gen…
444	No	Gender Based Violence	Jewkes, R., Jama-Shai, N., & Sikweyiya, Y. (2017). Enduring impact of conflict on mental health and gender-based violence perpetration in Bougainville, Papua New Guinea: A cross-sectional study. PloS One, 12(10), e0186062. https://doi.org/10.1371/journal.pone.0186062
445	No	Sexual Violence	John-Langba, J., John-Langba, V. N., & Rogers, N. M. (2013). Sexual violence in post-conflict Sierra Leone: Obstacles to prevention responses. 11(2).
446	No	Gender Based Violence	John, G. G., Gachihi, M. W., Amatsimbi, H. M., & Ruvebana, E. (2021). Ending impunity for gender crimes: Access to justice for violence against women and its contribution to sustainable peace building in Rwanda. Rwanda Journal of Social Sciences, Humanities and Business, 2(2), 46–70. https://doi.org/10.4314/rjsshb.v2i2.4
447	No	Non HSB	Johnson, L. R., Mayanja, M. K., Bangirana, P., & Kizito, S. (2009). Contrasting concepts of depression in Uganda: Implications for service delivery in a multicultural context. American Journal of Orthopsychiatry, 79(2), 275–289. https://doi.org/10.1037/a0015818
448	No	Non HSB	Jones, C. M., & Welburn, S. C. (2021). Leishmaniasis Beyond East Africa. Frontiers in Veterinary Science, 8. Scopus. https://doi.org/10.3389/fvets.2021.618766
449	No	Non HSB	Jordans, M. J. D., Komproe, I. H., Smallegange, E., Ntamatumba, P., Tol, W. A., & De Jong, J. T. V. M. (2012). Potential treatment mechanisms of counseling for children in Burundi: A series of n = 1 studies. American Journal of Orthopsychiatry, 82(3), 338–348. https://doi.org/10.1111/j.1939-0025.2012.01171.x
450	No	Non HSB	Jordans, M. J. D., Komproe, I. H., Tol, W. A., Susanty, D., Vallipuram, A., Ntamatumba, P., Lasuba, A. C., & De Jong, J. T. V. M. (2011). Practice-driven evaluation of a multi-layered psychosocial care package for children in areas of armed conflict. Community Mental Health Journal, 47(3), 267–277. https://doi.org/10.1007/s10597-010-9301-9
451	No	Non SSA	Jordans, M. J. D., Komproe, I. H., Ventevogel, P., Tol, W. A., & de Jong, J. T. V. M. (2008). Development and validation of the child psychosocial distress screener in Burundi. American Journal of Orthopsychiatry, 78(3), 290–299. https://doi.org/10.1037/a0014216
452	No	Non HSB	Jordans, M. J. D., Tol, W. A., Susanty, D., Ntamatumba, P., Luitel, N. P., Komproe, I. H., & de Jong, J. T. V. M. (2013). Implementation of a mental health care package for children in areas of armed conflict: A case study from Burundi, Indonesia, Nepal, Sri Lanka, and Sudan. PLoS Medicine, 10(1), e1001371. https://doi.org/10.1371/journal.pmed.1001371
453	No	Non HSB	Joseph, J. (2013). Special responsibilities: Global problems and American power. INTERNATIONAL AFFAIRS, 89(2), 497–499.
454	No	Non HSB	Jukes, M. C. H., Zuilkowski, S. S., Okello, G., & Harris, P. L. (2013). Healthy skepticism: Do adults trust health information from children in rural Kenya? International Perspectives in Psychology: Research, Practice, Consultation, 2(3), 164–180. https://doi.org/10.1037/ipp0000005
455	No	Non HSB	Junior, P., Franks, D. M., & Arbelaez-Ruiz, D. (2022). Minerals as a refuge from conflict: Evidence from the quarry sector in Africa. JOURNAL OF RURAL STUDIES, 92, 206–213. https://doi.org/10.1016/j.jrurstud.2022.03.028
456	No	Non HSB	Kaboru, B. B., Ogwang, B. A., Namegabe, E. N., Mbasa, N., Kabunga, D. K., & Karafuli, K. (2013). TB/HIV co-infection care in conflict-affected settings: A mapping of health facilities in the goma area, democratic Republic of Congo. International Journal of Health Policy and Management, 1(3), 207–211. Scopus. https://doi.org/10.15171/ijhpm.2013.38
457	No	Not a study	Kadir, A., Garcia, D. M., & Romero, F. (2019). New ways to measure the effects of armed conflict in civilian population. The Lancet. Global Health, 7(12), e1585–e1586. https://doi.org/10.1016/S2214-109X(19)30452-8
458	No	Non HSB	Kaiser, B. N., Ticao, C., Anoje, C., Minto, J., Boglosa, J., & Kohrt, B. A. (2019). Adapting culturally appropriate mental health screening tools for use among conflict-affected and other vulnerable adolescents in Nigeria. Global Mental Health (Cambridge, England), 6, e10. https://doi.org/10.1017/gmh.2019.8
459	No	Non HSB	Kaiser, B. N., Ticao, C., Boglosa, J., Minto, J., Chikwiramadara, C., Tucker, M., & Kohrt, B. A. (2020). Mental health and psychosocial support needs among people displaced by Boko Haram in Nigeria. Global Public Health, 15(3), 358–371. https://doi.org/10.1080/17441692.2019.1665082
460	No	Non HSB	Kaiser, R., Kedamo, T., Lane, J., Kessia, G., Downing, R., Handzel, T., Marum, E., Salama, P., Mermin, J., Brady, W., & Spiegel, P. (2006). HIV, syphilis, herpes simplex virus 2, and behavioral surveillance among conflict-affected populations in Yei and Rumbek, southern Sudan. AIDS (London, England), 20(6), 942–944. https://doi.org/10.1097/01.aids.0000218564.20521.51
461	No	Non HSB	Kalbarczyk, A., Closser, S., Hirpa, S., Cintyamena, U., Azizatunnisa, L., Agrawal, P., Rahimi, A. O., Akinyemi, O. O., Mafuta, E. M., Deressa, W., & Alonge, O. O. (2022). A light touch intervention with a heavy lift–gender, space and risk in a global vaccination programme. Global Public Health, 17(12), 4087–4100. Scopus. https://doi.org/10.1080/17441692.2022.2099930
462	No	Systematic Review	Kalichman, S. C., Simbayi, L. C., Jooste, S., Cain, D., & Cherry, C. (2006). Sensation seeking, alcohol use, and sexual behaviors among sexually transmitted infection clinic patients in Cape Town, South Africa. Psychology of Addictive Behaviors, 20(3), 298–304. https://doi.org/10.1037/0893-164X.20.3.298
463	No	Non HSB	Kalisya, L. M., Nyavandu, K., Machumu, B., Kwiratuwe, S., & Rej, P. H. (2015). Patterns of congenital malformations and barriers to care in eastern democratic republic of congo. PLoS ONE, 10(7). Scopus. https://doi.org/10.1371/journal.pone.0132362
464	No	Non MCH	Kalkowska, D. A., Franka, R., Higgins, J., Kovacs, S. D., Forbi, J. C., Wassilak, S. G. F., Pallansch, M. A., & Thompson, K. M. (2021). Modeling Poliovirus Transmission in Borno and Yobe, Northeast Nigeria. Risk Analysis : An Official Publication of the Society for Risk Analysis, 41(2), 289–302. https://doi.org/10.1111/risa.13485
465	No	Non HSB	Kallon, S. B. (2008). Pollution and sanitation problems as setbacks to sustainable water resources management in Freetown. Journal of Environmental Health, 71(5), 34–37.
466	No	Non HSB	Kamatenesi, M. M., Acipa, A., & Oryem-Origa, H. (2011). Medicinal plants of Otwal and Ngai Sub Counties in Oyam district, Northern Uganda. Journal of Ethnobiology and Ethnomedicine, 7, 7. https://doi.org/10.1186/1746-4269-7-7
467	No	Non HSB	Kandala, N.-B., Emina, J. B., Nzita, P. D. K., & Cappuccio, F. P. (2009). Diarrhoea, acute respiratory infection, and fever among children in the Democratic Republic of Congo. Social Science and Medicine, 68(9), 1728–1736. Scopus. https://doi.org/10.1016/j.socscimed.2009.02.004
468	No	Non HSB	Kandala, N.-B., Mandungu, T. P., Mbela, K., Nzita, K. P. D., Kalambayi, B. B., Kayembe, K. P., & Emina, J. B. O. (2014). Child mortality in the Democratic Republic of Congo: Cross-sectional evidence of the effect of geographic location and prolonged conflict from a national household survey. BMC Public Health, 14(1). Scopus. https://doi.org/10.1186/1471-2458-14-266
469	No	Non HSB	Kang, E., Mbonyingabo, C., Qin, L., Mwemere, G. K., Charvonia, A., Snyder, J., Lopez, V. C., & Kimball, C. N. (2022). Is outgroup prejudice passed down generationally in Rwanda after the 1994 genocide against the Tutsi? Peace and Conflict: Journal of Peace Psychology, 28(1), 49–62. https://doi.org/10.1037/pac0000578
470	No	Not a study	Kansiime, P., Van Der Westhuizen, C., & Kagee, A. (2017). Barriers and facilitators to physical and mental health help-seeking among Congolese male refugee survivors of conflict-related sexual violence living in Kampala. Social Work and Social Sciences Review, 19(3), 152–173. Scopus.
471	No	Non HSB	Karaye, I. M., Stone, K. W., & Horney, J. A. (2022). Determinants of Under-Five Mortality in an Armed Conflict Setting: Empirical Findings from the Demographic and Health Surveys. International Journal of Environmental Research and Public Health, 19(21). https://doi.org/10.3390/ijerph192114179
472	No	Language	Karemere, H., Kahindo, J. B., Ribesse, N., & Macq, J. (2013). [Governance of tertiary referral hospitals in the Democratic Republic of the Congo: A critical interpretive synthesis of the literature]. Medecine et sante tropicales, 23(4), 397–402. https://doi.org/10.1684/mst.2013.0249
473	No	Non HSB	Karemere, H., Ribesse, N., Marchal, B., & Macq, J. (2015). Analyzing Katana referral hospital as a complex adaptive system: Agents, interactions and adaptation to a changing environment. Conflict and Health, 9, 17. https://doi.org/10.1186/s13031-015-0046-5
474	No	Non HSB	Karlsrud, J. (2015). The UN at war: Examining the consequences of peace-enforcement mandates for the UN peacekeeping operations in the CAR, the DRC and Mali. Third World Quarterly, 36(1), 40–54. Scopus. https://doi.org/10.1080/01436597.2015.976016
475	No	Non HSB	Kasereka, M. C., Sawatzky, J., & Hawkes, M. T. (2019). Ebola epidemic in war-torn Democratic Republic of Congo, 2018: Acceptability and patient satisfaction of the recombinant Vesicular Stomatitis Virus – Zaire Ebolavirus Vaccine. Vaccine, 37(16), 2174–2178. Scopus. https://doi.org/10.1016/j.vaccine.2019.03.004
476	No	Non HSB	Kassy, W. C., Ndu, A. C., Okeke, C. C., & Aniwada, E. C. (2021). Food Security Status and Factors Affecting Household Food Security in Enugu State, Nigeria. Journal of Health Care for the Poor and Underserved, 32(1), 565–581. https://doi.org/10.1353/hpu.2021.0041
477	No	Non HSB	Katamba, A., Ogwang, M. D., Zamar, D. S., Muyinda, H., Oneka, A., Atim, S., Jongbloed, K., Malamba, S. S., Odongping, T., Friedman, A. J., Spittal, P. M., Sewankambo, N. K., & Schechter, M. T. (2020). Cango Lyec (Healing the Elephant): HIV incidence in post-conflict Northern Uganda. EClinicalMedicine, 23, 100408. https://doi.org/10.1016/j.eclinm.2020.100408
478	No	Non HSB	Katchunga, P. B., Twagirumukiza, M., Kluyskens, Y., Kaishusha, D., Baguma, M., Bapolisi, A., Cikomola, J., Ntabure, T., Callens, S., M’Buyamba-Kabangu, J. R., & Van Bortel, L. (2015). Blood pressure in the Congolese adult population of South Kivu, Democratic Republic of Congo: Preliminary results from the Bukavu Observ Cohort Study. Revue d’Epidemiologie et de Sante Publique, 63(6), 339–345. Scop…
479	No	Non HSB	Katisi, M., Jefferies, P., & Sebako, M. (2021). Drawing as a Salutogenic Therapy Aid for Grieving Adolescents. In J. H. Corbin, M. Sanmartino, E. A. Hennessy, & H. B. Urke (Hrsg.), Arts and Health Promotion: Tools and Bridges for Practice, Research, and Social Transformation (S. 19–40). Springer. https://doi.org/10.1007/978-3-030-56417-9_2
480	No	Systematic Review	Keasley, J., Blickwedel, J., & Quenby, S. (2017). Adverse effects of exposure to armed conflict on pregnancy: A systematic review. BMJ Global Health, 2(4), e000377. https://doi.org/10.1136/bmjgh-2017-000377
481	No	Non HSB	Kehlenbrink, S., Ansbro, É., Besançon, S., Hassan, S., Roberts, B., & Jobanputra, K. (2022). Strengthening Diabetes Care in Humanitarian Crises in Low- and Middle-income Settings. The Journal of Clinical Endocrinology and Metabolism, 107(9), e3553–e3561. https://doi.org/10.1210/clinem/dgac331
482	No	Non HSB	Kelly-Hope, L. A., & Molyneux, D. H. (2021). Quantifying conflict zones as a challenge to certification of Guinea worm eradication in Africa: A new analytical approach. BMJ Open, 11(8). Scopus. https://doi.org/10.1136/bmjopen-2021-049732
483	No	Non HSB	Kelly-Hope, L. A., Sanders, A. M., Harding-Esch, E., Willems, J., Ahmed, F., Vincer, F., & Hill, R. (2021). Complex emergencies and the control and elimination of neglected tropical diseases in Africa: Developing a practical approach for implementing safe and effective mapping and intervention strategies. CONFLICT AND HEALTH, 15(1), 18. https://doi.org/10.1186/s13031-021-00356-7
484	No	Non HSB	Kelly, J. D., Park, J., Harrigan, R. J., Hoff, N. A., Lee, S. D., Wannier, R., Selo, B., Mossoko, M., Njoloko, B., Okitolonda-Wemakoy, E., Mbala-Kingebeni, P., Rutherford, G. W., Smith, T. B., Ahuka-Mundeke, S., Muyembe-Tamfum, J. J., Rimoin, A. W., & Schoenberg, F. P. (2019). Real-time predictions of the 2018-2019 Ebola virus disease outbreak in the Democratic Republic of the Congo using Hawkes …
485	No	Gender Based Violence	Kelly, J. T. D., Colantuoni, E., Robinson, C., & Decker, M. R. (2018). From the battlefield to the bedroom: A multilevel analysis of the links between political conflict and intimate partner violence in Liberia. BMJ Global Health, 3(2), e000668. https://doi.org/10.1136/bmjgh-2017-000668
486	No	Gender Based Violence	Kelly, J. T. D., Colantuoni, E., Robinson, C., & Decker, M. R. (2021). Quantifying the Ripple Effects of Civil War: How Armed Conflict Is Associated with More Severe Violence in the Home. Health and Human Rights, 23(1), 75–89.
487	No	Non HSB	Kelly, J., Colantuoni, E., Robinson, C., & Decker, M. R. (Regisseure). (2019, Dezember). From political to personal violence: Links between conflict and non-partner physical violence in post-conflict Liberia. (Bd. 14, Nummer 12). https://doi.org/10.1080/17441692.2019.1650949
488	No	Non HSB	Kerridge, B. T., Saha, T. D., & Hasin, D. S. (2016). Armed Conflict, Substance Use and HIV: A Global Analysis. AIDS AND BEHAVIOR, 20(3), 473–483. https://doi.org/10.1007/s10461-015-1161-4
489	No	Non HSB	Kertes, D. A., Bhatt, S. S., Kamin, H. S., Hughes, D. A., Rodney, N. C., & Mulligan, C. J. (2017). BNDF methylation in mothers and newborns is associated with maternal exposure to war trauma. Clinical Epigenetics, 9, 68. https://doi.org/10.1186/s13148-017-0367-x
490	No	Non HSB	Kertes, D. A., Kamin, H. S., Hughes, D. A., Rodney, N. C., Bhatt, S., & Mulligan, C. J. (2016). Prenatal Maternal Stress Predicts Methylation of Genes Regulating the Hypothalamic-Pituitary-Adrenocortical System in Mothers and Newborns in the Democratic Republic of Congo. Child Development, 87(1), 61–72. https://doi.org/10.1111/cdev.12487
491	No	Non HSB	Kevlihan, R. (2013). Providing health services during a civil war: The experience of a garrison town in South Sudan. Disasters, 37(4), 579–603. https://doi.org/10.1111/disa.12027
492	No	Non HSB	Khoza, T. L., Mshunqane, N., & Sobuwa, S. (2020). PEACE SUPPORT OPERATIONS IN SUB-SAHARAN AFRICA: LIVED EXPERIENCES OF EMERGENCY CARE PROVIDERS DURING EXTERNAL DEPLOYMENT. Scientia Militaria, 47(1). https://doi.org/10.5787/47-1-1269
493	No	Non MCH	Kiboneka, A., Nyatia, R. J., Nabiryo, C., Anema, A., Cooper, C. L., Fernandes, K. A., Montaner, J. S. G., & Mills, E. J. (2009). Combination antiretroviral therapy in population affected by conflict: Outcomes from large cohort in northern Uganda. BMJ (Clinical Research Ed.), 338, b201. https://doi.org/10.1136/bmj.b201
494	No	Non HSB	Kibreab, G. (2013). The national service/Warsai-Yikealo Development Campaign and forced migration in post-independence Eritrea. Journal of Eastern African Studies, 7(4), 630–649. Scopus. https://doi.org/10.1080/17531055.2013.843965
495	No	Gender Based Violence	Kidman, R., Palermo, T., & Bertrand, J. (2015). Intimate partner violence, modern contraceptive use and conflict in the Democratic Republic of the Congo. Social Science & Medicine (1982), 133, 2–10. https://doi.org/10.1016/j.socscimed.2015.03.034
496	No	Non CS	Kiene, S. M., Fisher, W. A., Shuper, P. A., Cornman, D. H., Christie, S., MacDonald, S., Pillay, S., Mahlase, G., & Fisher, J. D. (2013). Understanding HIV transmission risk behavior among HIV-infected South Africans receiving antiretroviral therapy: An Information—Motivation—Behavioral Skills Model analysis. Health Psychology, 32(8), 860–868. https://doi.org/10.1037/a0030554
497	No	Non HSB	Kim, J., Barreix, M., Babcock, C., & Bills, C. B. (2017). Acute Care Referral Systems in Liberia: Transfer and Referral Capabilities in a Low-Income Country. Prehospital and Disaster Medicine, 32(6), 642–650. https://doi.org/10.1017/S1049023X1700677X
498	No	Cost	Kim, Y. (2018). Armed conflict, health spending, and HIV. INTERNATIONAL JOURNAL OF HEALTH PLANNING AND MANAGEMENT, 33(3), 581–595. https://doi.org/10.1002/hpm.2499
499	No	Non HSB	Kimangale, S. H., Goodwin, S. L., Lints-Martindale, A., Mwita, H., Carlson, A. A., Wiser, B., & Kennedy, M. (2021). Tanzanian rural psychological services: Opportunities and challenges. Journal of Rural Mental Health, 45(1), 43–58. https://doi.org/10.1037/rmh0000164
500	No	Non HSB	King, R. U. (2019). The true healing is healing together: Healing and rebuilding social relations in postgenocide Rwanda. Peace and Conflict: Journal of Peace Psychology, 25(1), 49–60. https://doi.org/10.1037/pac0000357
501	No	Non HSB	Kinyanda, E., Hjelmeland, H., & Musisi, S. (2005). Negative Life Events Associated With Deliberate Self-Harm in an African Population in Uganda. Crisis: The Journal of Crisis Intervention and Suicide Prevention, 26(1), 4–11. https://doi.org/10.1027/0227-5910.26.1.4
502	No	Non HSB	Kinyanda, E., Weiss, H. A., Mungherera, M., Onyango-Mangen, P., Ngabirano, E., Kajungu, R., Kagugube, J., Muhwezi, W., Muron, J., & Patel, V. (2013). Prevalence and risk factors of attempted suicide in adult war-affected population of Eastern Uganda. Crisis: The Journal of Crisis Intervention and Suicide Prevention, 34(5), 314–323. https://doi.org/10.1027/0227-5910/a000196
503	No	Non HSB	Kinyoki, D. K., Moloney, G. M., Uthman, O. A., Kandala, N.-B., Odundo, E. O., Noor, A. M., & Berkley, J. A. (2017). Conflict in Somalia: Impact on child undernutrition. BMJ Global Health, 2(2), e000262. https://doi.org/10.1136/bmjgh-2016-000262
504	No	Non HSB	Kinzig, A. P., & McShane, T. O. (2015). Conservation in Africa: Exploring the impact of social, economic and political drivers on conservation outcomes. ENVIRONMENTAL RESEARCH LETTERS, 10(9), 090201. https://doi.org/10.1088/1748-9326/10/9/090201
505	No	Non HSB	Kirk, T., Green, D., Allen, T., Carayannis, T., Bazonzi, J., Ndala, J., Stys, P., Muzuri, P., Nyenyezi, A., Vlassenroot, K., Nyuon, A. D. A., Macdonald, A., Owor, A., Storer, L., Okello, J., Hopwood, J., Porter, H., Oryem, R., Parker, M., & Akello, G. (2021). Crisis responses, opportunity, and public authority during Covid-19’s first wave in Uganda, the Democratic Republic of Congo, and South Sud…
506	No	Non HSB	Kiros, G. E., & Hogan, D. P. (2001). War, famine and excess child mortality in Africa: The role of parental education. International Journal of Epidemiology, 30(3), 447–455; discussion 456. https://doi.org/10.1093/ije/30.3.447
507	No	Non HSB	Kirschner, S. A., & Finaret, A. B. (2021). Conflict and health: Building on the role of infrastructure. WORLD DEVELOPMENT, 146, 105570. https://doi.org/10.1016/j.worlddev.2021.105570
508	No	Non HSB	Kizilcec, R. F., Chen, M., Jasinska, K. K., Madaio, M., & Ogan, A. (2021). Mobile Learning During School Disruptions in Sub-Saharan Africa. AERA OPEN, 7, 23328584211014860. https://doi.org/10.1177/23328584211014860
509	No	Non HSB	Kizza, D., Loa Knizek, B., Kinyanda, E., & Hjelmeland, H. (2012). An escape from agony: A qualitative psychological autopsy study of women’s suicide in a post-conflict northern Uganda. International Journal of Qualitative Studies on Health and Well-Being, 7, 1–13. https://doi.org/10.3402/qhw.v7i0.18463
510	No	Non HSB	Klasen, F., Reissmann, S., Voss, C., & Okello, J. (2015). The guiltless guilty: Trauma-related guilt and psychopathology in former Ugandan child soldiers. Child Psychiatry and Human Development, 46(2), 180–193. https://doi.org/10.1007/s10578-014-0470-6
511	No	Non CS	Klingelhöfer, D., Braun, M., Brüggmann, D., & Groneberg, D. A. (2022). Does health-related poverty publication landscape reflect global needs in the light of the current poverty rebound? Globalization and Health, 18(1), 35. https://doi.org/10.1186/s12992-022-00828-2
512	No	Sexual Violence	Klot, J. F., Auerbach, J. D., Veronese, F., Brown, G., Pei, A., Wira, C. R., Hope, T. J., & M’boup, S. (2012). Greentree White Paper: Sexual Violence, Genitoanal Injury, and HIV: Priorities for Research, Policy, and Practice. AIDS RESEARCH AND HUMAN RETROVIRUSES, 28(11), 1379–1388. https://doi.org/10.1089/aid.2012.0273
513	No	Sexual Violence	Knettel, B. A., Robertson, C., Ciya, N., Coleman, J. N., Elliott, S. A., Joska, J. A., & Sikkema, K. J. (2020). “I cannot change what happened to me, but I can learn to change how I feel”: A case study from ImpACT, an intervention for women with a history of sexual trauma who are living with HIV in Cape Town, South Africa. Psychotherapy, 57(1), 90–96. https://doi.org/10.1037/pst0000263
514	No	Non HSB	Knettel, B. A., Rugira, J., & Tesha, F. (2018). “They will start believing in counseling”: Provider perceptions of the presentation and treatment of mental illness in northern Tanzania. International Perspectives in Psychology: Research, Practice, Consultation, 7(1), 4–18. https://doi.org/10.1037/ipp0000078
515	No	Non HSB	Knobloch, L. K., Knobloch-Fedders, L. M., Yorgason, J. B., Ebata, A. T., & McGlaughlin, P. C. (2017). Military children’s difficulty with reintegration after deployment: A relational turbulence model perspective. Journal of Family Psychology, 31(5), 542–552. https://doi.org/10.1037/fam0000299
516	No	Systematic Review	Koegler, E., & Kennedy, C. E. (2018). A scoping review of the associations between mental health and factors related to HIV acquisition and disease progression in conflict-affected populations. CONFLICT AND HEALTH, 12, 20. https://doi.org/10.1186/s13031-018-0156-y
517	No	Non CS	Koen, N., Brittain, K., Donald, K. A., Barnett, W., Koopowitz, S., Maré, K., Zar, H. J., & Stein, D. J. (2017). Maternal posttraumatic stress disorder and infant developmental outcomes in a South African birth cohort study. Psychological Trauma: Theory, Research, Practice, and Policy, 9(3), 292–300. https://doi.org/10.1037/tra0000234
518	No	Non HSB	Koko, S. (2016). From rebels to politicians: Explaining the transformation of the RCD-Goma and the MLC in the Democratic Republic of the Congo. South African Journal of International Affairs, 23(4), 521–540. Scopus. https://doi.org/10.1080/10220461.2017.1298054
519	No	Non HSB	Konan, Y. L., Coulibaly, Z. I., Allali, K. B., Tétchi, S. M., Koné, A. B., Coulibaly, D., Ekra, K. D., Doannio, J. M. C., & Oudéhouri-Koudou, P. (2014). [Management of the yellow fever epidemic in 2010 in Séguéla (Côte d’Ivoire): Value of multidisciplinary investigation]. Sante publique (Vandoeuvre-les-Nancy, France), 26(6), 859–867.
520	No	Non HSB	Kooy, M., Wild, L., & Mason, N. (2015). Doing Things Differently: Can Water Supply, Sanitation, and Hygiene Services Support Peace- and State-Building Processes? Development Policy Review, 33(4), 433–456. Scopus. https://doi.org/10.1111/dpr.12120
521	No	Non HSB	Koren, O., & Sarbahi, A. K. (2018). State Capacity, Insurgency, and Civil War: A Disaggregated Analysis. INTERNATIONAL STUDIES QUARTERLY, 62(2), 274–288. https://doi.org/10.1093/isq/sqx076
522	No	Non HSB	Koroma, J. B., Sesay, S., Conteh, A., Koudou, B., Paye, J., Bah, M., Sonnie, M., Hodges, M. H., Zhang, Y., & Bockarie, M. J. (2018). Impact of five annual rounds of mass drug administration with ivermectin on onchocerciasis in Sierra Leone. Infectious Diseases of Poverty, 7(1), 30. https://doi.org/10.1186/s40249-018-0410-y
523	No	Non HSB	Kosec, K., Ghebru, H., Holtemeyer, B., Mueller, V., & Schmidt, E. (2018). THE EFFECT OF LAND ACCESS ON YOUTH EMPLOYMENT AND MIGRATION DECISIONS: EVIDENCE FROM RURAL ETHIOPIA. AMERICAN JOURNAL OF AGRICULTURAL ECONOMICS, 100(3), 931–954. https://doi.org/10.1093/ajae/aax087
524	No	Non HSB	Kotsadam, A., & Ostby, G. (2019). Armed conflict and maternal mortality: A micro-level analysis of sub-Saharan Africa, 1989-2013. SOCIAL SCIENCE & MEDICINE, 239, 112526. https://doi.org/10.1016/j.socscimed.2019.112526
525	No	Non HSB	Kotsadam, A., & Tolonen, A. (2016). African Mining, Gender, and Local Employment. WORLD DEVELOPMENT, 83, 325–339. https://doi.org/10.1016/j.worlddev.2016.01.007
526	No	Non HSB	Kotsadam, A., Ostby, G., Rustad, S. A., Tollefsen, A. F., & Urdal, H. (2018). Development aid and infant mortality. Micro-level evidence from Nigeria. WORLD DEVELOPMENT, 105, 59–69. https://doi.org/10.1016/j.worlddev.2017.12.022
527	No	Non HSB	Kounou, K. B., Brodard, F., Gnassingbe, A., Dogbe Foli, A. A., Sager, J. C., Schmitt, L., & Bui, E. (2017). Posttraumatic Stress, Somatization, and Quality of Life Among Ivorian Refugees. Journal of Traumatic Stress, 30(6), 682–689. https://doi.org/10.1002/jts.22244
528	No	Sexual Violence	Koya, M. M., & Mpinga, E. K. (2022). Perceptions of the rape crisis in the Eastern Democratic Republic of Congo: A community-based approach using an opportunistic design. African Journal of Reproductive Health, 26(4), 42–56. https://doi.org/10.29063/ajrh2022/v26i4.5
529	No	Non MCH	Koyejo, O. M., Kliewer, W., Gbiri, C. A. O., & Svikis, D. S. (2018). Sex differences in alcohol-related problems among a sample of HIV-positive Nigerians. International Perspectives in Psychology: Research, Practice, Consultation, 7(4), 231–239. https://doi.org/10.1037/ipp0000096
530	No	Non MCH	Kp, S., & Singh, K. (o. J.). A QUALITATIVE ASSESSMENT OF FOOD SECURITY IN AN INTERNALLY DISPLACED PERSONS CAMP IN KENYA.
531	No	Non HSB	Kraamwinkel, N., Ekbrand, H., Davia, S., & Daoud, A. (2019). The influence of maternal agency on severe child undernutrition in conflict-ridden Nigeria: Modeling heterogeneous treatment effects with machine learning. PloS One, 14(1), e0208937. https://doi.org/10.1371/journal.pone.0208937
532	No	Non SSA	Kröger, C., Frantz, I., Friel, P., & Heinrichs, N. (2016). [Posttraumatic Stress and Depressive Symptoms amongst Asylum Seekers]. Psychotherapie, Psychosomatik, medizinische Psychologie, 66(9–10), 377–384. https://doi.org/10.1055/s-0042-114045
533	No	Non SSA	Kroll, J., Yusuf, A. I., & Fujiwara, K. (2011). Psychoses, PTSD, and depression in Somali refugees in Minnesota. Social Psychiatry and Psychiatric Epidemiology, 46(6), 481–493. https://doi.org/10.1007/s00127-010-0216-0
534	No	Non MCH	Kubanza, N. S., & Simatele, D. (2016). Social and environmental injustices in solid waste management in sub-Saharan Africa: A study of Kinshasa, the Democratic Republic of Congo. Local Environment, 21(7), 866–882. Scopus. https://doi.org/10.1080/13549839.2015.1038985
535	No	Non HSB	Kulane, A., Sematimba, D., Mohamed, L. M., Ali, A. H., & Lu, X. (2016). Health in a fragile state: A five-year review of mortality patterns and trends at Somalia’s Banadir Hospital. International Journal of General Medicine, 9, 303–310. https://doi.org/10.2147/IJGM.S109024
536	No	Non HSB	Kumar, M., Amugune, B., Madeghe, B., Wambua, G. N., Osok, J., Polkonikova-Wamoto, A., Bukusi, D., Were, F., & Huang, K.-Y. (2018). Mechanisms associated with maternal adverse childhood experiences on offspring’s mental health in Nairobi informal settlements: A mediational model testing approach. BMC Psychiatry, 18(1), 381. https://doi.org/10.1186/s12888-018-1953-y
537	No	Non MCH	Kumar, N., Acharya, A., Gendelman, H. E., & Byrareddy, S. N. (2022). The 2022 outbreak and the pathobiology of the monkeypox virus. Journal of Autoimmunity, 131. Scopus. https://doi.org/10.1016/j.jaut.2022.102855
538	No	Non HSB	Küng, R. (2003). Addressing the dimensions of transboundary water use: The Nile Basin initiative. Mountain Research and Development, 23(1), 4–6. Scopus. https://doi.org/10.1659/0276-4741(2003)023[0004:ATDOTW]2.0.CO;2
539	No	Non MCH	Kustra, T. (2017). HIV/AIDS, Life Expectancy, and the Opportunity Cost Model of Civil War. JOURNAL OF CONFLICT RESOLUTION, 61(10), 2130–2157. https://doi.org/10.1177/0022002716628281
540	No	Non HSB Non MCH	Kwaghe, A. V., Kwaghe, V. G., Habib, Z. G., Kwaghe, G. V., Ilesanmi, O. S., Ekele, B. A., Umeokonkwo, C. D., & Balogun, M. S. (2021). Stigmatization and psychological impact of COVID-19 pandemic on frontline healthcare Workers in Nigeria: A qualitative study. BMC Psychiatry, 21(1), 518. https://doi.org/10.1186/s12888-021-03540-4
541	No	Non HSB Non MCH	Kwobah, E. K., Misra, S., Ametaj, A. A., Stevenson, A., Stroud, R. E., Koenen, K. C., Gelaye, B., Kariuki, S. M., Newton, C. R., & Atwoli, L. (2022). Traumatic experiences assessed with the life events checklist for Kenyan adults. Journal of Affective Disorders, 303, 161–167. https://doi.org/10.1016/j.jad.2022.02.011
542	No	Gender Based Violence	La Mattina, G. (2017). Civil conflict, domestic violence and intra-household bargaining in post-genocide Rwanda. JOURNAL OF DEVELOPMENT ECONOMICS, 124, 168–198. https://doi.org/10.1016/j.jdeveco.2016.08.001
543	No	Non HSB Non MCH	Labat, F., & Sharma, A. (2016). Qualitative study exploring surgical team members’ perception of patient safety in conflict-ridden Eastern Democratic Republic of Congo. BMJ Open, 6(4), e009379. https://doi.org/10.1136/bmjopen-2015-009379
544	No	Non HSB Non MCH	Laitin, D. D., & Ramachandran, R. (2022). Linguistic diversity, official language choice and human capital. JOURNAL OF DEVELOPMENT ECONOMICS, 156, 102811. https://doi.org/10.1016/j.jdeveco.2021.102811
545	No	Non HSB Non MCH	Lamblin, A., Derkenne, C., Trousselard, M., & Einaudi, M.-A. (2021). Ethical challenges faced by French military doctors deployed in the Sahel (Operation Barkhane): A qualitative study. BMC Medical Ethics, 22(1), 153. https://doi.org/10.1186/s12910-021-00723-2
546	No	Non HSB	Lancaster, L. (2018). Unpacking Discontent: Where and why protest happens in South Africa. South African Crime Quarterly, 64, 29–44. https://doi.org/10.17159/2413-3108/2018/v0n64a3031
547	No	Non HSB Non MCH	Landegger, J., Hau, M., Kaducu, F., Sondorp, E., Mayhew, S., & Roberts, B. (2011). Strengths and weaknesses of the humanitarian Cluster Approach in relation to sexual and reproductive health services in northern Uganda. International Health, 3(2), 108–114. https://doi.org/10.1016/j.inhe.2011.03.005
548	No	Non HSB Non MCH	Landis, J. L., Palmer, V. S., & Spencer, P. S. (2014). Nodding syndrome in Kitgum District, Uganda: Association with conflict and internal displacement. BMJ Open, 4(11), e006195. https://doi.org/10.1136/bmjopen-2014-006195
549	No	Non HSB Non MCH	Lappeman, M., Ndwandwa, E., Hunt, X., Ned, L., & Swartz, L. (2021). South African clinical psychology practice: The challenge of local contextual change. Professional Psychology: Research and Practice, 52(5), 494–502. https://doi.org/10.1037/pro0000401
550	No	Case Study	Lawry, L. L., Barhobagayana, J., & Faye, O. (2019). Using a modified champion community approach for improving maternal, newborn, and child health outcomes in remote and insecure health zones in the Democratic Republic of Congo 2012-2017: A case study. Journal of Global Health Reports, 3. Scopus. https://doi.org/10.29392/joghr.3.e2019068
551	No	Non HSB Non MCH	Le Gonidec, E., Maquart, M., Duron, S., Savini, H., Cazajous, G., Vidal, P.-O., Chenilleau, M.-C., Roseau, J.-B., Benois, A., Dehan, C., Kugelman, J., Leparc-Goffart, I., & Védy, S. (2016). Clinical Survey of Dengue Virus Circulation in the Republic of Djibouti between 2011 and 2014 Identifies Serotype 3 Epidemic and Recommends Clinical Diagnosis Guidelines for Resource Limited Settings. PLoS Neg…
552	No	Non HSB	Lee, M. (o. J.). The barriers to using modern contraceptive methods among rural young married women in Moshi Rural District, the Kilimanjaro region, Tanzania.
553	No	Non HSB	Lee, S., Nganji, J. T., & Cockburn, L. (2021). Using Twitter to Understand the Effects of the Cameroon Anglophone Crisis on Social Determinants of Health. Medicine, Conflict, and Survival, 37(3), 221–247. https://doi.org/10.1080/13623699.2021.1955759
554	No	Non HSB	Lenfant, F., & van Cranenburgh, K. C. (2017). Business responsibilities in times of war and peace: The case of Heineken in Central Africa. Business, Peace and Sustainable Development, 2017(10), 35–60. Scopus. https://doi.org/10.9774/TANDF.8757.2017.DE.00004
555	No	Non HSB	Lescuyer, G., Mvongo-Nkene, M. N., Monville, G., Elanga-Voundi, M. B., & Kakundika, T. (2015). Promoting Multiple-use Forest Management: Which trade-offs in the timber concessions of Central Africa? Forest Ecology and Management, 349, 20–28. Scopus. https://doi.org/10.1016/j.foreco.2015.04.013
556	No	Non HSB	Lester, D. (2002). Sophocles—The first great suicidologist. Crisis: The Journal of Crisis Intervention and Suicide Prevention, 23(1), 34–37. https://doi.org/10.1027/0227-5910.23.1.34
557	No	Non MCH	Lett, R. R., Kobusingye, O. C., & Ekwaru, P. (2006). Burden of injury during the complex political emergency in northern Uganda. CANADIAN JOURNAL OF SURGERY, 49(1), 51–57.
558	No	Non MCH	Levtov, R. G., Barker, G., Contreras-Urbina, M., Heilman, B., & Verma, R. (2014). Pathways to gender-equitable men: Findings from the international men and gender equality survey in eight countries. Men and Masculinities, 17(5), 467–501. Scopus. https://doi.org/10.1177/1097184X14558234
559	No	Non SSA	Lewis, P. (2007). France appoints a general for its Libreville headquarters. Jane’s Defence Weekly, AUG. Scopus. https://www.scopus.com/inward/record.uri?eid=2-s2.0-34548564369&partnerID=40&md5=3ad976629725713aa5d360ad3ed27bb0
560	No	Non HSB	Liang, W., & Sim, N. (2019). Did rainfall shocks cause civil conflict in Sub-Saharan Africa? The implications of data revisions. EUROPEAN JOURNAL OF POLITICAL ECONOMY, 60, 101808. https://doi.org/10.1016/j.ejpoleco.2019.07.006
561	No	Non HSB	Liégeois, M., & Deltenre, D. (2017). Astuteness in Commitment: Rwanda and UN Peacekeeping 1994–2014. Round Table, 106(4), 421–435. Scopus. https://doi.org/10.1080/00358533.2017.1352149
562	No	Non HSB	Linke, A. M., Schutte, S., & Buhaug, H. (2015). Population Attitudes and the Spread of Political Violence in Sub-Saharan Africa. INTERNATIONAL STUDIES REVIEW, 17(1), 26–45. https://doi.org/10.1111/misr.12203
563	No	Non HSB	Linke, A. M., Witmer, F. D. W., O’Loughlin, J., McCabe, J. T., & Tir, J. (2018). Drought, Local Institutional Contexts, and Support for Violence in Kenya. JOURNAL OF CONFLICT RESOLUTION, 62(7), 1544–1578. https://doi.org/10.1177/0022002717698018
564	No	Non HSB	Lipsky, S., Kernic, M. A., Qiu, Q., & Hasin, D. S. (2016). Traumatic Events Associated With Posttraumatic Stress Disorder: The Role of Race/Ethnicity and Depression. Violence against Women, 22(9), 1055–1074. https://doi.org/10.1177/1077801215617553
565	No	Non HSB Non MCH	Liscia, T., & Milleliri, J. (2011). [Psychosocial treatment of psychological post trauma in post-conflict countries]. Medecine tropicale : revue du Corps de sante colonial, 71(2), 197–200.
566	No	Non SSA	Liu, C., Ahlberg, M., Hjern, A., & Stephansson, O. (2019). Perinatal health of refugee and asylum-seeking women in Sweden 2014-17: A register-based cohort study. European Journal of Public Health, 29(6), 1048–1055. https://doi.org/10.1093/eurpub/ckz120
567	No	Non SSA	Liu, J., Modrek, S., & Sieverding, M. (2019). The effects of political protests on youth human capital and well-being in Egypt. Social Science & Medicine (1982), 243, 112602. https://doi.org/10.1016/j.socscimed.2019.112602
568	No	Non SSA	Lochman, J. E., Vernberg, E., Powell, N. P., Boxmeyer, C. L., Jarrett, M., McDonald, K., Qu, L., Hendrickson, M., & Kassing, F. (2017). Pre-Post Tornado Effects on Aggressive Children’s Psychological and Behavioral Adjustment Through One-Year Postdisaster. Journal of Clinical Child and Adolescent Psychology : The Official Journal for the Society of Clinical Child and Adolescent Psychology, Americ…
569	No	Non HSB	Lodi, K. P., Smit, H. A. P., & Ayirebi, G. K. (2014). TERRAIN ANALYSIS IN THE COURSE CURRICULA OF THE SOUTH AFRICAN ARMY ENGINEER CORPS. Scientia Militaria - South African Journal of Military Studies, 42(1). https://doi.org/10.5787/42-1-1083
570	No	Non CS	Logie, C. H., Okumu, M., Kibuuka Musoke, D., Hakiza, R., Mwima, S., Kyambadde, P., Abela, H., Gittings, L., Musinguzi, J., Mbuagbaw, L., & Baral, S. (2021). Intersecting stigma and HIV testing practices among urban refugee adolescents and youth in Kampala, Uganda: Qualitative findings. Journal of the International AIDS Society, 24(3). Scopus. https://doi.org/10.1002/jia2.25674
571	No	Non HSB	Logie, C. H., Okumu, M., Latif, M., Musoke, D. K., Odong Lukone, S., Mwima, S., & Kyambadde, P. (2021). Exploring resource scarcity and contextual influences on wellbeing among young refugees in Bidi Bidi refugee settlement, Uganda: Findings from a qualitative study. Conflict and Health, 15(1). Scopus. https://doi.org/10.1186/s13031-020-00336-3
572	No	Non HSB	Logue, A. C. (2001). Trainer: Will travel. TRAINING & DEVELOPMENT, 55(4), 46-+.
573	No	Non HSB	Lokuge, K., Shah, T., Pintaldi, G., Thurber, K., Martínez-Viciana, C., Cristobal, M., Palacios, L., Dear, K., & Banks, E. (2013). Mental health services for children exposed to armed conflict: Médecins Sans Frontières’ experience in the Democratic Republic of Congo, Iraq and the occupied Palestinian territory. Paediatrics and International Child Health, 33(4), 259–272. https://doi.org/10.1179/204…
574	No	Non SSA	Louis, E. F., Ingabire, W., Isano, S., Eugene, D., & Blanc, J. (2020). Rwanda’s response during COVID-19. Psychological Trauma: Theory, Research, Practice, and Policy, 12(5), 565–566. https://doi.org/10.1037/tra0000801
575	No	Non HSB Non MCH	Louw, J. (2019). Building a mental hospital in apartheid South Africa. History of Psychology, 22(4), 351–368. https://doi.org/10.1037/hop0000095
576	No	Non HSB Non MCH	Louw, J., & Swartz, S. (2001). An English asylum in Africa: Space and order in Valkenberg Asylum. History of Psychology, 4(1), 3–23. https://doi.org/10.1037/1093-4510.4.1.3
577	No	Non HSB	Lowe, H., Woodd, S., Lange, I. L., Janjanin, S., Barnet, J., & Graham, W. (2021). Challenges and opportunities for infection prevention and control in hospitals in conflict-affected settings: A qualitative study. Conflict and Health, 15(1), 94. https://doi.org/10.1186/s13031-021-00428-8
578	No	Non HSB	Lubogo, M., Karanja, M. J., Mdodo, R., Elnossery, S., Osman, A. A., Abdi, A., Buliva, E., Tayyab, M., Omar, O. A., Ahmed, M. M., Abera, S. C., Abubakar, A., & Malik, S. M. M. R. (2022). Evaluation of the electronic Early Warning and Response Network (EWARN) system in Somalia, 2017-2020. Conflict and Health, 16(1), 18. https://doi.org/10.1186/s13031-022-00450-4
579	No	Non HSB	Luedke, A. E., & Logan, H. F. (2018). „That thing of human rights“: Discourse, emergency assistance, and sexual violence in South Sudan’s current civil war. Disasters, 42 Suppl 1, S99–S118. https://doi.org/10.1111/disa.12273
580	No	Sexual Violence	Luo, J., Zamar, D. S., Ogwang, M. D., Muyinda, H., Malamba, S. S., Katamba, A., Jongbloed, K., Schechter, M. T., Sewankambo, N. K., & Spittal, P. M. (2022). Cango Lyec (Healing the Elephant): Probable post-traumatic stress disorder (PTSD) and depression in Northern Uganda five years after a violent conflict. Journal of Migration and Health, 6, 100125. https://doi.org/10.1016/j.jmh.2022.100125
581	No	Non HSB	Luster, T., Qin, D., Bates, L., Johnson, D., & Rana, M. (2009). The Lost Boys of Sudan: Coping with ambiguous loss and separation from parents. American Journal of Orthopsychiatry, 79(2), 203–211. https://doi.org/10.1037/a0015559
582	No	Non HSB	Lyatuu, I., Loss, G., Farnham, A., Winkler, M. S., & Fink, G. (2021). Short-term effects of national-level natural resource rents on life expectancy: A cross-country panel data analysis. PLoS ONE, 16(5), e0252336. https://doi.org/10.1371/journal.pone.0252336
583	No	Non CS	Lykes, M. B. (2013). Participatory and action research as a transformative praxis: Responding to humanitarian crises from the margins. The American Psychologist, 68(8), 774–783. https://doi.org/10.1037/a0034360
584	No	Non HSB	Lynch, G., Cheeseman, N., & Willis, J. (2019). FROM PEACE CAMPAIGNS TO PEACEOCRACY: ELECTIONS, ORDER AND AUTHORITY IN AFRICA. AFRICAN AFFAIRS, 118(473), 603–627. https://doi.org/10.1093/afraf/adz019
585	No	Non SSA	Maaßen, W., Wiemer, D., Frey, C., Kreuzberg, C., Tannich, E., Hinz, R., Wille, A., Fritsch, A., Hagen, R. M., & Frickmann, H. (2017). Microbiological screenings for infection control in unaccompanied minor refugees: The German Armed Forces Medical Service’s experience. Military Medical Research, 4(1). Scopus. https://doi.org/10.1186/s40779-017-0123-8
586	No	Sexual Violence	Maasilta, M., & Haavisto, C. (2014). Listening to distant sufferers: The kony 2012 campaign in Uganda and the international media. Forum for Development Studies, 41(3), 455–476. Scopus. https://doi.org/10.1080/08039410.2014.962598
587	No	Non MCH	Mac-Seing, M., Ochola, E., Ogwang, M., Zinszer, K., & Zarowsky, C. (2022). Policy Implementation Challenges and Barriers to Access Sexual and Reproductive Health Services Faced By People With Disabilities: An Intersectional Analysis of Policy Actors’ Perspectives in Post-Conflict Northern Uganda. International Journal of Health Policy and Management, 11(7), 1187–1196. https://doi.org/10.34172/ijh…
588	No	Non HSB	MacAllister, J., Sherwood, J., Galjour, J., Robbins, S., Zhao, J., Dam, K., Grosso, A., & Baral, S. D. (2015). A comprehensive review of available epidemiologic and HIV service data for female sex workers, men who have sex with men, and people who inject drugs in select West and Central African countries. Journal of Acquired Immune Deficiency Syndromes, 68, S83–S90. Scopus. https://doi.org/10.109…
589	No	Non HSB	Macharia, P. M., Ouma, P. O., Gogo, E. G., Snow, R. W., & Noor, A. M. (2017). Spatial accessibility to basic public health services in South Sudan. Geospatial Health, 12(1), 510. https://doi.org/10.4081/gh.2017.510
590	No	Gender Based Violence	Machisa, M. T., Christofides, N., & Jewkes, R. (2017). Mental ill health in structural pathways to women’s experiences of intimate partner violence. PloS One, 12(4), e0175240. https://doi.org/10.1371/journal.pone.0175240
591	No	Gender Based Violence	Machisa, M., & Shamu, S. (2018). Mental ill health and factors associated with men’s use of intimate partner violence in Zimbabwe. BMC Public Health, 18(1), 376. https://doi.org/10.1186/s12889-018-5272-5
592	No	Non HSB	Maconga, C. W. (2023). Arid fields where conflict grows: How drought drives extremist violence in Sub-Saharan Africa. WORLD DEVELOPMENT PERSPECTIVES, 29, 100472. https://doi.org/10.1016/j.wdp.2022.100472
593	No	Non CS non HSB	Madoro, D. (2021). A Cross-Sectional Analysis of the Prevalence and Determinants of Mental Distress Among Ethiopian Returnees. Neuropsychiatric Disease and Treatment, 17, 2849–2857. https://doi.org/10.2147/NDT.S317803
594	No	Non MCH	Maedl, A., Schauer, E., Odenwald, M., & Elbert, T. (2010). Psychological Rehabilitation of Ex-combatants in Non-Western, Post-conflict Settings. In E. Martz (Hrsg.), TRAUMA REHABILITATION AFTER WAR AND CONFLICT: COMMUNITY AND INDIVIDUAL PERSPECTIVES (S. 177–213). Springer. https://doi.org/10.1007/978-1-4419-5722-1_9
595	No	Non HSB	Magidson, J. F., Andersen, L. S., Satinsky, E. N., Myers, B., Kagee, A., Anvari, M., & Joska, J. A. (2020). “Too much boredom isn’t a good thing”: Adapting behavioral activation for substance use in a resource-limited South African HIV care setting. Psychotherapy, 57(1), 107–118. https://doi.org/10.1037/pst0000257
596	No	Non HSB	Makali, S. L., Malembaka, E. B., Lambert, A.-S., Karemere, H. B., Eboma, C. M., Mwembo, A. T., Ssali, S. B., Balaluka, G. B., Donnen, P., & Macq, J. (2021). Comparative analysis of the health status of the population in six health zones in South Kivu: A cross-sectional population study using the WHODAS. Conflict and Health, 15(1), 52. https://doi.org/10.1186/s13031-021-00387-0
597	No	Systematic Review	Makanga, P. T., Schuurman, N., von Dadelszen, P., & Firoz, T. (2016). A scoping review of geographic information systems in maternal health. INTERNATIONAL JOURNAL OF GYNECOLOGY & OBSTETRICS, 134(1), 13–17. https://doi.org/10.1016/j.ijgo.2015.11.022
598	No	Non HSB	Maken, D. S., & Hennessy, M. B. (2009). Development of selective social buffering of the plasma cortisol response in laboratory-reared male guinea pigs (Cavia porcellus). Behavioral Neuroscience, 123(2), 347–355. https://doi.org/10.1037/a0015034
599	No	Non HSB	Maken, D. S., Weinberg, J., Cool, D. R., & Hennessy, M. B. (2010). An investigation of the effects of maternal separation and novelty on central mechanisms mediating pituitary-adrenal activity in infant guinea pigs (Cavia porcellus). Behavioral Neuroscience, 124(6), 800–809. https://doi.org/10.1037/a0021465
600	No	Non MCH	Malamba, S. S., Muyinda, H., Ogwang, D. M., Katamba, A., Zamar, D. S., Jongbloed, K., Sewankambo, N. K., Schechter, M. T., & Spittal, P. M. (2021). Cango Lyec (Healing the Elephant): Chronic Hepatitis B Virus among post-conflict affected populations living in mid-Northern Uganda. PloS One, 16(5), e0251573. https://doi.org/10.1371/journal.pone.0251573
601	No	Non HSB	Malamba, S. S., Muyinda, H., Spittal, P. M., Ekwaru, J. P., Kiwanuka, N., Ogwang, M. D., Odong, P., Kitandwe, P. K., Katamba, A., Jongbloed, K., Sewankambo, N. K., Kinyanda, E., Blair, A., & Schechter, M. T. (2016). „The Cango Lyec Project—Healing the Elephant“: HIV related vulnerabilities of post-conflict affected populations aged 13-49 years living in three Mid-Northern Uganda districts. BMC In…
602	No	Non HSB Non MCH	Mall, S., Mortier, P., Taljaard, L., Roos, J., Stein, D. J., & Lochner, C. (2018). The relationship between childhood adversity, recent stressors, and depression in college students attending a South African university. BMC Psychiatry, 18(1), 63. https://doi.org/10.1186/s12888-017-1583-9
603	No	Non HSB Non MCH	Mall, S., Platt, J. M., Temmingh, H., Musenge, E., Campbell, M., Susser, E., & Stein, D. J. (2020). The relationship between childhood trauma and schizophrenia in the Genomics of Schizophrenia in the Xhosa people (SAX) study in South Africa. Psychological Medicine, 50(9), 1570–1577. https://doi.org/10.1017/S0033291719001703
604	No	Non HSB Non MCH	Mamo, W. G., & Haney, D. M. (2014). Attitudes and behaviors regarding traffic regulations in Addis Ababa, Ethiopia. International Perspectives in Psychology: Research, Practice, Consultation, 3(1), 37–47. https://doi.org/10.1037/a0035244
605	No	Non HSB Non MCH	Mangwi Ayiasi, R., Rutebemberwa, E., & Martineau, T. (2019). „Posting policies don’t change because there is peace or war“: The staff deployment challenges for two large health employers during and after conflict in Northern Uganda. Human Resources for Health, 17(1), 27. https://doi.org/10.1186/s12960-019-0361-9
606	No	Non HSB	Mann, G. (2010). „Finding a life“ among undocumented congolese refugee children in Tanzania. Children and Society, 24(4), 261–270. Scopus. https://doi.org/10.1111/j.1099-0860.2010.00310.x
607	No	Gender Based Violence	Mannell, J., Lowe, H., Brown, L., Mukerji, R., Devakumar, D., Gram, L., Jansen, H. A. F. M., Minckas, N., Osrin, D., Prost, A., Shannon, G., & Vyas, S. (2022). Risk factors for violence against women in high-prevalence settings: A mixed-methods systematic review and meta-synthesis. BMJ Global Health, 7(3). https://doi.org/10.1136/bmjgh-2021-007704
608	No	Non HSB	Mapera, E., Fina, J. P., Mabiala, J. B., Ngwala, L. P., & Nzaumvila, D. (2022). Clinico-epidemiological profile of children living with HIV/AIDS managed at Heal Africa Hospital, Goma, Democratic Republic of the Congo. African Health Sciences, 22(4), 435–442. https://doi.org/10.4314/ahs.v22i4.49
609	No	Non HSB	March, K. (2014). Birth mother grief and the challenge of adoption reunion contact. American Journal of Orthopsychiatry, 84(4), 409–419. https://doi.org/10.1037/ort0000013
610	No	Non HSB Non MCH	Maringira, G. (2021). Soldiers, masculinities, and violence war and politics. Current Anthropology, 62(S23), S103–S111. Scopus. https://doi.org/10.1086/711687
611	No	Non HSB	Marshall-Pescini, S., & Whiten, A. (2008). Social learning of nut-cracking behavior in East African sanctuary-living chimpanzees (Pan troglodytes schweinfurthii). Journal of Comparative Psychology, 122(2), 186–194. https://doi.org/10.1037/0735-7036.122.2.186
612	No	Non HSB Non MCH	Martin, A., Rutagarama, E., Cascão, A., Gray, M., & Chhotray, V. (2011). Understanding the co-existence of conflict and cooperation: Transboundary ecosystem management in the virunga massif. Journal of Peace Research, 48(5), 621–635. Scopus. https://doi.org/10.1177/0022343311412410
613	No	Non HSB	Martínez Torre, S., Carreño, C., Sordo, L., Llosa, A. E., Ousley, J., Waziri, A., Mathela, R., Umar, R. D., Usman, J., & Sagrado, M. J. (2022). Severity, symptomatology, and treatment duration for mental health disorders: A retrospective analysis from a conflict-affected region of northern Nigeria. Conflict and Health, 16(1), 41. https://doi.org/10.1186/s13031-022-00473-x
614	No	Non HSB	Martini, M., Adawi, M., Watad, A., Mahroum, N., Tornali, C., Parodi, A., & Bragazzi, N. L. (2019). Sexually transmitted diseases at the time of Italian colonies: Historical, ethical and medical implications. Acta Medica Mediterranea, 35(2), 909–911. Scopus. https://doi.org/10.19193/0393-6384_2019_2_138
615	No	Non HSB	Masa, R., Zimba, M., Tamta, M., Zimba, G., & Zulu, G. (2022). The association of perceived, internalized, and enacted HIV stigma with medication adherence, barriers to adherence, and mental health among young people living with HIV in Zambia. Stigma and Health, 7(4), 443–453. https://doi.org/10.1037/sah0000404
616	No	Non SSA	Matheson, K., Jorden, S., & Anisman, H. (2008). Relations between trauma experiences and psychological, physical and neuroendocrine functioning among Somali refugees: Mediating role of coping with acculturation stressors. Journal of Immigrant and Minority Health, 10(4), 291–304. https://doi.org/10.1007/s10903-007-9086-2
617	No	Non HSB Non MCH	Matsilele, T., Tshuma, L., & Msimanga, M. (2022). Reconstruction and Adaptation in Times of a Contagious Crisis: A Case of African Newsrooms’ Response to the Covid-19 Pandemic. The Journal of Communication Inquiry, 46(3), 268–288. https://doi.org/10.1177/01968599221085702
618	No	Non HSB Non MCH	Mayengo, N., Namusoke, J., Byamugisha, G., Sebukalu, P., Kagaari, J., Auma-Okumu, S., Baguwemu, A., Ntare, E. R., Nakasiita, K. N., Atuhairwe, R., Goretti, M. K., Okumu Oruma, G. O., Thompson, C. E., & Dennis, B. (2018). A study of Ugandan children’s perspectives on peace, conflict, and peace-building: A liberation psychology approach. Peace and Conflict: Journal of Peace Psychology, 24(3), 354–3…
619	No	Non HSB Non MCH	Mayhew, S. H., Kyamusugulwa, P. M., Bindu, K. K., Richards, P., Kiyungu, C., & Balabanova, D. (2021). Responding to the 2018–2020 ebola virus outbreak in the democratic republic of the Congo: Rethinking humanitarian approaches. Risk Management and Healthcare Policy, 14, 1731–1747. Scopus. https://doi.org/10.2147/RMHP.S219295
620	No	Non HSB Non MCH	Mbaeyi, C., Kamadjeu, R., Mahamud, A., Webeck, J., Ehrhardt, D., & Mulugeta, A. (2014). Progress toward polio eradication—Somalia, 1998-2013. The Journal of Infectious Diseases, 210 Suppl 1(0 1), S173-180. https://doi.org/10.1093/infdis/jit808
621	No	Sexual Violence	McAlpine, A., Hossain, M., & Zimmerman, C. (2016). Sex trafficking and sexual exploitation in settings affected by armed conflicts in Africa, Asia and the Middle East: Systematic review. BMC International Health and Human Rights, 16(1), 34. https://doi.org/10.1186/s12914-016-0107-x
622	No	Non HSB	McBain, R. K., Salhi, C., Hann, K., Salomon, J. A., Kim, J. J., & Betancourt, T. S. (2016). Costs and cost-effectiveness of a mental health intervention for war-affected young persons: Decision analysis based on a randomized controlled trial. HEALTH POLICY AND PLANNING, 31(4), 415–424. https://doi.org/10.1093/heapol/czv078
623	No	Gender Based Violence	McCauley, H. L., Falb, K. L., Streich-Tilles, T., Kpebo, D., & Gupta, J. (2014). Mental health impacts of reproductive coercion among women in Côte d’Ivoire. International Journal of Gynaecology and Obstetrics: The Official Organ of the International Federation of Gynaecology and Obstetrics, 127(1), 55–59. https://doi.org/10.1016/j.ijgo.2014.04.011
624	No	Non SSA	McChesney, G. C., Adamson, G., & Shevlin, M. (2015). A latent class analysis of trauma based on a nationally representative sample of US adolescents. Social Psychiatry and Psychiatric Epidemiology, 50(8), 1207–1217. https://doi.org/10.1007/s00127-015-1075-5
625	No	Non HSB	McCoy, D. C., & Wolf, S. (2018). Changes in classroom quality predict Ghanaian preschoolers’ gains in academic and social-emotional skills. Developmental Psychology, 54(8), 1582–1599. https://doi.org/10.1037/dev0000546
626	No	Non HSB	McCoy, D. C., Zuilkowski, S. S., & Fink, G. (2015). Poverty, physical stature, and cognitive skills: Mechanisms underlying children’s school enrollment in Zambia. Developmental Psychology, 51(5), 600–614. https://doi.org/10.1037/a0038924
627	No	Non HSB	McDonald, S. E., Im, H., Green, K. E., Luce, C. O., & Burnette, D. (2019). Comparing factor models of posttraumatic stress disorder (PTSD) with Somali refugee youth in Kenya: An item response theory analysis of the PTSD Checklist–Civilian Version. Traumatology, 25(2), 104–114. https://doi.org/10.1037/trm0000175
628	No	IDP	McEniry, M., Samper-Ternent, R., Flórez, C. E., & Cano-Gutierrez, C. (2019). Early Life Displacement Due to Armed Conflict and Violence, Early Nutrition, and Older Adult Hypertension, Diabetes, and Obesity in the Middle-Income Country of Colombia. Journal of Aging and Health, 31(8), 1479–1502. https://doi.org/10.1177/0898264318778111
629	No	Non HSB	McGuire, A. B., Jackson, Y., & McDonald, J. (2023). Adding fuel to the fire? Examining exposure to potentially stressful or traumatic events before and during the COVID-19 pandemic in low-income, Black families. Psychological Trauma : Theory, Research, Practice and Policy, 15(3), 422–430. https://doi.org/10.1037/tra0001336
630	No	Non MCH	McKenzie, A., Abdulwahab, A., Sokpo, E., & Mecaskey, J. W. (2016). Creating the Foundation for Health System Resilience in Northern Nigeria. Health Systems and Reform, 2(4), 357–366. https://doi.org/10.1080/23288604.2016.1242453
631	No	Non HSB	McNair, F. D., Havens, J., Surko, M., Weinberger, E., Baetz, C., Moaveni, M., Bart, A., Marr, M., Quinlan, C., & Horwitz, S. M. (2019). Post-traumatic stress and related symptoms among juvenile detention residents: Results from intake screening. Child Abuse & Neglect, 92, 22–31. https://doi.org/10.1016/j.chiabu.2019.03.011
632	No	Non MCH	McPake, B., Witter, S., Ssali, S., Wurie, H., Namakula, J., & Ssengooba, F. (2015). Ebola in the context of conflict affected states and health systems: Case studies of Northern Uganda and Sierra Leone. Conflict and Health, 9(1). Scopus. https://doi.org/10.1186/s13031-015-0052-7
633	No	Non HSB	Meffert, S. M., Abdo, A. O., Alla, O. A. A., Elmakki, Y. O. M., Omer, A. A., Yousif, S., Metzler, T. J., & Marmar, C. R. (2014). A pilot randomized controlled trial of interpersonal psychotherapy for Sudanese refugees in Cairo, Egypt. Psychological Trauma: Theory, Research, Practice, and Policy, 6(3), 240–249. https://doi.org/10.1037/a0023540
634	No	Systematic Review	Mehdipour, S., Nakhaee, N., Zolala, F., Okhovati, M., Foroud, A., & Haghdoost, A. A. (2022). A systematized review exploring the map of publications on the health impacts of drought. NATURAL HAZARDS, 113(1), 35–62. https://doi.org/10.1007/s11069-022-05311-0
635	No	Non MCH	Mekawi, Y., Kuzyk, E., Dixon, H. D., McKenna, B., Camacho, L., de Andino, A. M., Stevens, J., Michopolous, V., & Powers, A. (2021). Characterizing Typologies of Polytraumatization: A Replication and Extension Study Examining Internalizing and Externalizing Psychopathology in an Urban Population. Clinical Psychological Science : A Journal of the Association for Psychological Science, 9(6), 1144–11…
636	No	Non HSB	Melluish, S., Bhola, P., Gutierrez, M. C., Critchfield, K., & Atwood, K. (2022). Psychological impact and clinical psychology responses to COVID-19: Comparative case studies from Cuba, Ethiopia, India, the United Kingdom, and the United States. International Perspectives in Psychology: Research, Practice, Consultation, 11(2), 98–104. https://doi.org/10.1027/2157-3891/a000037
637	No	Non SSA	Mendes, A., Whiteman, A., Bullard, K., Sharif, S., Khurshid, A., Alam, M. M., Salman, M., Ford, V., Blair, T., Burns, C. C., Ehrhardt, D., Jorba, J., & Hsu, C. H. (2022). Spatial analysis of genetic clusters and epidemiologic factors related to wild poliovirus type 1 persistence in Afghanistan and Pakistan. PLOS Global Public Health, 2(6), e0000251. https://doi.org/10.1371/journal.pgph.0000251
638	No	Non HSB	Mengo, C., Nemeth, J., Beaujolais, B., Coyle, A., & Abukar, F. (2022). Support Services for Immigrant and Refugee Women of Color Domestic Violence Survivors: Knowledge, Perceptions, and Barriers. Journal of Immigrant and Refugee Studies. Scopus. https://doi.org/10.1080/15562948.2022.2037034
639	No	Non HSB	Meyer-Parlapanis, D., Weierstall, R., Nandi, C., Bambonyé, M., Elbert, T., & Crombach, A. (2015). Appetitive Aggression in Women: Comparing Male and Female War Combatants. Frontiers in Psychology, 6, 1972. https://doi.org/10.3389/fpsyg.2015.01972
640	No	Not a study	Miles, S. H. (2003). HIV in insurgency forces in sub-Saharan Africa—A personal view of policies. INTERNATIONAL JOURNAL OF STD & AIDS, 14(3), 174–178. https://doi.org/10.1258/095646203762869179
641	No	Non HSB	Millard, A. S., Harpviken, B. K., & Kjellman, K. E. (2002). Risk removed? Steps towards building trust in humanitarian mine action. Disasters, 26(2), 161–174. https://doi.org/10.1111/1467-7717.00198
642	No	Non HSB	Miller, A., Hess, J. M., Bybee, D., & Goodkind, J. R. (2018). Understanding the mental health consequences of family separation for refugees: Implications for policy and practice. The American Journal of Orthopsychiatry, 88(1), 26–37. https://doi.org/10.1037/ort0000272
643	No	Non HSB	Mills, E. J., Singh, S., Nelson, B. D., & Nachega, J. B. (2006). The impact of conflict on HIV/AIDS in sub-Saharan Africa. INTERNATIONAL JOURNAL OF STD & AIDS, 17(11), 713–717. https://doi.org/10.1258/095646206778691077
644	No	Non HSB	Minoiu, C., & Shemyakina, O. N. (2014). Armed conflict, household victimization, and child health in Cote d’Ivoire. JOURNAL OF DEVELOPMENT ECONOMICS, 108, 237–255. https://doi.org/10.1016/j.jdeveco.2014.03.003
645	No	Systematic Review	Mishra, D., O’Laughlin, K., & Spiegel, P. (2021). A systematic review evaluating HIV prevalence among conflict-affected populations, 2005-2020. AIDS REVIEWS, 23(3), 143–152. https://doi.org/10.24875/AIDSRev.200001311
646	No	Review	Mizerero, S.-A., Wilunda, C., Musumari, P. M., Ono-Kihara, M., Mubungu, G., Kihara, M., & Nakayama, T. (2021). The status of emergency obstetric and newborn care in post-conflict eastern DRC: a facility-level cross-sectional study. Conflict and Health, 15(1), 61. https://doi.org/10.1186/s13031-021-00395-0
647	No	Non HSB	Mkandawire, P., & Aguda, N. D. (2009). Characteristics and Determinants of Food Insecurity in Sub-Saharan Africa. In I. N. Luginaah & E. K. Yanful (Hrsg.), ENVIRONMENT AND HEALTH IN SUB-SAHARAN AFRICA: MANAGING AN EMERGING CRISIS (S. 3-+). Springer. https://doi.org/10.1007/978-1-4020-9382-1_1
648	No	Non HSB	Mlambo, V. H., Mpanza, S., & Mlambo, D. N. (2019). Armed conflict and the increasing use of child soldiers in the Central African Republic, Democratic Republic of Congo, and South Sudan: Implications for regional security. Journal of Public Affairs, 19(2). Scopus. https://doi.org/10.1002/pa.1896
649	No	Non HSB	Mobula, L. M., Samaha, H., Yao, M., Gueye, A. S., Diallo, B., Umutoni, C., Anoko, J., Lokonga, J.-P., Minikulu, L., Mossoko, M., Bruni, E., Carter, S., Jombart, T., Fall, I. S., & Ahuka-Mundeke, S. (2020). Recommendations for the COVID-19 Response at the National Level Based on Lessons Learned from the Ebola Virus Disease Outbreak in the Democratic Republic of the Congo. The American Journal of T…
650	No	Non HSB	Mohamed, A. A., Bocher, T., Magan, M. A., Omar, A., Mutai, O., Mohamoud, S. A., & Omer, M. (2021). Experiences from the Field: A Qualitative Study Exploring Barriers to Maternal and Child Health Service Utilization in IDP Settings Somalia. International Journal of Women’s Health, 13, 1147–1160. https://doi.org/10.2147/IJWH.S330069
651	No	Systematic Review	Mokdad, A. H., Forouzanfar, M. H., Daoud, F., El Bcheraoui, C., Moradi-Lakeh, M., Khalil, I., Afshin, A., Tuffaha, M., Charara, R., Barber, R. M., Wagner, J., Cercy, K., Kravitz, H., Coates, M. M., Robinson, M., Estep, K., Steiner, C., Jaber, S., Mokdad, A. A., … Murray, C. J. L. (2016). Health in times of uncertainty in the eastern Mediterranean region, 1990–2013: A systematic analysis for the G…
652	No	Non SSA	Mokdad, A. H., Jaber, S., Abdel Aziz, M. I., Al Buhairan, F., Al Ghaithi, A., Al Hamad, N. M., Al-Hooti, S. N., Al-Jasari, A., Al Mazroa, M. A., Al Qasmi, A. M., Alsowaidi, S., Asad, M., Atkinson, C., Badawi, A., Bakfalouni, T., Barkia, A., Biryukov, S., El Bcheraoui, C., Daoud, F., … Murray, C. J. L. (2014). The state of health in the Arab world, 1990-2010: An analysis of the burden of diseases,…
653	No	Non MCH	Molebatsi, K., Ng, L. C., & Chiliza, B. (2021). A culturally adapted brief intervention for post-traumatic stress disorder in people with severe mental illness in Botswana: Protocol for a randomised feasibility trial. Pilot and Feasibility Studies, 7(1), 170. https://doi.org/10.1186/s40814-021-00904-1
654	No	Non SSA	Mölsä, M., Kuittinen, S., Tiilikainen, M., Honkasalo, M.-L., & Punamäki, R.-L. (2017). Mental health among older refugees: The role of trauma, discrimination, and religiousness. Aging & Mental Health, 21(8), 829–837. https://doi.org/10.1080/13607863.2016.1165183
655	No	Non SSA	Mölsä, M., Punamäki, R.-L., Saarni, S. I., Tiilikainen, M., Kuittinen, S., & Honkasalo, M.-L. (2014). Mental and somatic health and pre- and post-migration factors among older Somali refugees in Finland. Transcultural Psychiatry, 51(4), 499–525. https://doi.org/10.1177/1363461514526630
656	No	Sexual Violence	Mootz, J. J., Basaraba, C. N., Corbeil, T., Johnson, K., Kubanga, K. P., Wainberg, M. L., & Khoshnood, K. (2021). Armed conflict, HIV, and syndemic risk markers of mental distress, alcohol misuse, and intimate partner violence among couples in Uganda. Journal of Traumatic Stress, 34(5), 1016–1026. https://doi.org/10.1002/jts.22740
657	No	Sexual Violence	Mootz, J. J., Muhanguzi, F. K., Panko, P., Mangen, P. O., Wainberg, M. L., Pinsky, I., & Khoshnood, K. (2018). Armed conflict, alcohol misuse, decision-making, and intimate partner violence among women in Northeastern Uganda: A population level study. Conflict and Health, 12, 37. https://doi.org/10.1186/s13031-018-0173-x
658	No	Sexual Violence	Mootz, J. J., Muhanguzi, F., Greenfield, B., Gill, M., Gonzalez, M. B., Panko, P., Mangen, P. O., Wainberg, M. L., & Khoshnood, K. (2019). Armed Conflict, Intimate Partner Violence, and Mental Distress of Women in Northeastern Uganda: A Mixed Methods Study. Psychology of Women Quarterly, 43(4), 457–471. https://doi.org/10.1177/0361684319864366
659	No	Non HSB	Mootz, J. J., Odejimi, O. A., Bhattacharya, A., Kann, B., Ettelbrick, J., Mello, M., Wainberg, M. L., & Khoshnood, K. (2022). Transactional sex work and HIV among women in conflict-affected Northeastern Uganda: A population-based study. CONFLICT AND HEALTH, 16(1), 8. https://doi.org/10.1186/s13031-022-00441-5
660	No	Gender Based Violence	Mootz, J. J., Stabb, S. D., & Mollen, D. (2017). Gender-Based Violence and Armed Conflict: A Community-Informed Socioecological Conceptual Model From Northeastern Uganda. Psychology of Women Quarterly, 41(3), 368–388. https://doi.org/10.1177/0361684317705086
661	No	Gender Based Violence	Mootz, J. J., Stabb, S. D., Carlson, C., Helpman, L., Onyango Mangen, P., & Wainberg, M. L. (2020). Why place and space matter for intimate partner violence survivors’ mental wellbeing and communities in Northeastern Uganda. Women & Health, 60(9), 975–986. https://doi.org/10.1080/03630242.2020.1784366
662	No	Gender Based Violence	Mootz, J. J., Taylor, L., Wainberg, M. L., & Khoshnood, K. (2019). Ethical Considerations for Disseminating Research Findings on Gender-Based Violence, Armed Conflict, and Mental Health: A Case Study from Rural Uganda. Health and Human Rights, 21(1), 81–92.
663	No	Non HSB	Morgan, E., Wieling, E., Hubbard, J., & Dwanyen, L. (Regisseure). (2020, September). Perceptions of War Trauma and Healing of Marital Relations Among Torture-surviving Congolese Couples Participating in Multicouple Therapy. (Bd. 59, Nummer 3). https://doi.org/10.1111/famp.12487
664	No	Gender Based Violence	Morof, D. F., Sami, S., Mangeni, M., Blanton, C., Cardozo, B. L., & Tomczyk, B. (2014). A cross-sectional survey on gender-based violence and mental health among female urban refugees and asylum seekers in Kampala, Uganda. International Journal of Gynecology and Obstetrics, 127(2), 138–143. Scopus. https://doi.org/10.1016/j.ijgo.2014.05.014
665	No	Non HSB	Morris, J., Jones, L., Berrino, A., Jordans, M. J. D., Okema, L., & Crow, C. (2012). Does combining infant stimulation with emergency feeding improve psychosocial outcomes for displaced mothers and babies? A controlled evaluation from Northern Uganda. American Journal of Orthopsychiatry, 82(3), 349–357. https://doi.org/10.1111/j.1939-0025.2012.01168.x
666	No	Non HSB	Moss, E., Bureau, J.-F., Cyr, C., Mongeau, C., & St-Laurent, D. (2004). Correlates of Attachment at Age 3: Construct Validity of the Preschool Attachment Classification System. Developmental Psychology, 40(3), 323–334. https://doi.org/10.1037/0012-1649.40.3.323
667	No	Non HSB	Moturi, E. K., Porter, K. A., Wassilak, S. G. F., Tangermann, R. H., Diop, O. M., Burns, C. C., & Jafari, H. (2014). Progress toward polio eradication—Worldwide, 2013-2014. MMWR. Morbidity and Mortality Weekly Report, 63(21), 468–472.
668	No	Non HSB	Mpembi, M. N., Lukeba, T., Mayemba, D., Massamba, V. K., Ma Nzuzi, T. M., Gokara, S., Vermeiren, E., Mananga Lelo, G., & Ma Miezi, S. M. (2018). [Stress syndrome in patients receiving outpatient treatment at the General Hospital, in Bangui, in a context of armed conflict]. The Pan African medical journal, 29, 26. https://doi.org/10.11604/pamj.2018.29.26.7107
669	No	Non HSB	Mpofu, E., Oakland, T., Ntinda, K., Seeco, E., & Maree, J. G. (2014). Constructing a framework for the use of tests within a developing nation’s school system. International Perspectives in Psychology: Research, Practice, Consultation, 3(2), 106–122. https://doi.org/10.1037/ipp0000015
670	No	Non SSA	Muchoki, S. (2015). Using ‘intimate citizenship’ to make sense of the experiences of men with refugee backgrounds in Australia. Culture, Health and Sexuality, 17, 61–73. Scopus. https://doi.org/10.1080/13691058.2014.950606
671	No	Non HSB	Mueller, E. D., & Rebmann, T. (2019). Analyzing Targeted Violence Against Medical Workers and EVD Incidence in the 2018-19 Democratic Republic of the Congo Outbreak Using Vector Autoregression and Granger Causality. Health Security, 17(6), 477–484. https://doi.org/10.1089/hs.2019.0087
672	No	Non HSB	Mueller, S. C., Baudoncq, R., & De Schryver, M. (2015). The effect of parental loss on cognitive and affective interference in adolescent boys from a post-conflict region. Journal of Adolescence, 42, 11–19. https://doi.org/10.1016/j.adolescence.2015.03.018
673	No	Non HSB	Mufamadi, S. (2010). Lessons from African diplomatic initiatives in the democratic Republic of Congo, Sudan and Zimbabwe. Round Table, 99(411), 621–630. Scopus. https://doi.org/10.1080/00358533.2010.530405
674	No	Non HSB	Muggah, R., & Sang, F. (2013). The enemy within: Rethinking arms availability in sub-Saharan Africa. CONFLICT SECURITY & DEVELOPMENT, 13(4), 417–447. https://doi.org/10.1080/14678802.2013.834116
675	No	Non HSB	Mugisha, J., Muyinda, H., Malamba, S., & Kinyanda, E. (2015). Major depressive disorder seven years after the conflict in northern Uganda: Burden, risk factors and impact on outcomes (The Wayo-Nero Study). BMC Psychiatry, 15, 48. https://doi.org/10.1186/s12888-015-0423-z
676	No	Non HSB	Mugisha, J., Muyinda, H., Wandiembe, P., & Kinyanda, E. (2015). Prevalence and factors associated with Posttraumatic Stress Disorder seven years after the conflict in three districts in northern Uganda (The Wayo-Nero Study). BMC Psychiatry, 15, 170. https://doi.org/10.1186/s12888-015-0551-5
677	No	Non HSB	Muhanguzi, F. K. (2011). Gender and sexual vulnerability of young women in Africa: Experiences of young girls in secondary schools in Uganda. Culture, Health & Sexuality, 13(6), 713–725. https://doi.org/10.1080/13691058.2011.571290
678	No	Non HSB	Muhwezi, W. W., Kinyanda, E., Mungherera, M., Onyango, P., Ngabirano, E., Muron, J., Kagugube, J., & Kajungu, R. (2011). Vulnerability to high risk sexual behaviour (HRSB) following exposure to war trauma as seen in post-conflict communities in eastern uganda: A qualitative study. Conflict and Health, 5, 22. https://doi.org/10.1186/1752-1505-5-22
679	No	Non HSB	Mukatay, A. W. M., Kalenga, P. M. K., Dramaix, M., Hennart, P., Schirvel, C., Kabamba, L. M., Kabyla, B. I., & Donnen, P. (2010). [Factors associated with malnutrition in children aged under five years in Lubumbashi (DRC)]. Sante publique (Vandoeuvre-les-Nancy, France), 22(5), 541–550.
680	No	Non HSB	Muliira, R. S., & Bezuidenhout, M. C. (2015). Occupational exposure to maternal death: Psychological outcomes and coping methods used by midwives working in rural areas. Midwifery, 31(1), 184–190. https://doi.org/10.1016/j.midw.2014.08.005
681	No	Non HSB	Mulinganya, G., Malembaka, E. B., Akonkwa, M. L., Mukendi, D. M., Birindwa, E. K., Balemba, G. M., Temmerman, M., Tambwe, A. M., Criel, B., & Balaluka, G. B. (2020). Applying the Robson classification to routine facility data to understand the Caesarean section practice in conflict settings of South Kivu, eastern DR Congo. PLoS ONE, 15(9), e0237450. https://doi.org/10.1371/journal.pone.0237450
682	No	Non HSB	Muller, B., Munslow, B., & O’Dempsey, T. (2017). When community reintegration is not the best option: Interethnic violence and the trauma of parental loss in South Sudan. The International Journal of Health Planning and Management, 32(1), 91–109. https://doi.org/10.1002/hpm.2311
683	No	Non SSA	Müller, L. R. F., Büter, K. P., Rosner, R., & Unterhitzenberger, J. (2019). Mental health and associated stress factors in accompanied and unaccompanied refugee minors resettled in Germany: A cross-sectional study. Child and Adolescent Psychiatry and Mental Health, 13, 8. https://doi.org/10.1186/s13034-019-0268-1
684	No	Non SSA	Müller, L. R. F., Gossmann, K., Hartmann, F., Büter, K. P., Rosner, R., & Unterhitzenberger, J. (2019). 1-year follow-up of the mental health and stress factors in asylum-seeking children and adolescents resettled in Germany. BMC Public Health, 19(1), 908. https://doi.org/10.1186/s12889-019-7263-6
685	No	Non HSB	Muniz Carvalho, C., Wendt, F. R., Pathak, G. A., Maihofer, A. X., Stein, D. J., Sumner, J. A., Hemmings, S. M. J., Nievergelt, C. M., Koenen, K. C., Gelernter, J., Belangero, S. I., & Polimanti, R. (2021). Disentangling sex differences in the shared genetic architecture of posttraumatic stress disorder, traumatic experiences, and social support with body size and composition. Neurobiology of Stre…
686	No	Systematic Review	Munyuzangabo, M., Gaffey, M. F., Khalifa, D. S., Als, D., Ataullahjan, A., Kamali, M., Jain, R. P., Meteke, S., Radhakrishnan, A., Shah, S., Siddiqui, F. J., & Bhutta, Z. A. (2020). Delivering maternal and neonatal health interventions in conflict settings: A systematic review. BMJ GLOBAL HEALTH, 5(SUPPL_1), e003750. https://doi.org/10.1136/bmjgh-2020-003750
687	No	Systematic Review	Munyuzangabo, M., Khalifa, D. S., Gaffey, M. F., Kamali, M., Siddiqui, F. J., Meteke, S., Shah, S., Jain, R. P., Als, D., Radhakrishnan, A., Ataullahjan, A., & Bhutta, Z. A. (2020). Delivery of sexual and reproductive health interventions in conflict settings: A systematic review. BMJ GLOBAL HEALTH, 5, e002206. https://doi.org/10.1136/bmjgh-2019-002206
688	No	Systematic Review	Muriithi, F. G., Banke-Thomas, A., Gakuo, R., Pope, K., Coomarasamy, A., & Gallos, I. D. (2022). Individual, health facility and wider health system factors contributing to maternal deaths in Africa: A scoping review. PLOS Global Public Health, 2(7), e0000385. https://doi.org/10.1371/journal.pgph.0000385
689	No	Gender Based Violence	Murphy, M., Bingenheimer, J. B., Ovince, J., Ellsberg, M., & Contreras-Urbina, M. (2019). The effects of conflict and displacement on violence against adolescent girls in South Sudan: The case of adolescent girls in the Protection of Civilian sites in Juba. Sexual and Reproductive Health Matters, 27(1), 1601965. https://doi.org/10.1080/26410397.2019.1601965
690	No	Gender Based Violence	Murphy, M., Ellsberg, M., & Contreras-Urbina, M. (2020). Nowhere to go: Disclosure and help-seeking behaviors for survivors of violence against women and girls in South Sudan. Conflict and Health, 14, 6. https://doi.org/10.1186/s13031-020-0257-2
691	No	Sexual Violence	Murray, S. M., Augustinavicius, J., Kaysen, D., Rao, D., Murray, L. K., Wachter, K., Annan, J., Falb, K., Bolton, P., & Bass, J. K. (2018). The impact of Cognitive Processing Therapy on stigma among survivors of sexual violence in eastern Democratic Republic of Congo: Results from a cluster randomized controlled trial. Conflict and Health, 12(1). Scopus. https://doi.org/10.1186/s13031-018-0142-4
692	No	Non HSB	Musisi, S., & Kinyanda, E. (2020). Long-Term Impact of War, Civil War, and Persecution in Civilian Populations-Conflict and Post-Traumatic Stress in African Communities. Frontiers in Psychiatry, 11, 20. https://doi.org/10.3389/fpsyt.2020.00020
693	No	IDP	Musisi, S., Akena, D., Nakimuli-Mpungu, E., Abbo, C., & Okello, J. (2013). Neuropsychiatric perspectives on nodding syndrome in northern Uganda: A case series study and a review of the literature. African Health Sciences, 13(2), 205–218. https://doi.org/10.4314/ahs.v13i2.3
694	No	Non HSB	Muthoni, H. (2011). Youth in conflict in the Horn of Africa: A comparative analysis of mungiki in Kenya and Al-shabaab in Somalia. Journal of Language, Technology & Entrepreneurship in Africa, 3(1), 156–180. https://doi.org/10.4314/jolte.v3i1.66717
695	No	Non HSB	Muya, I., Garside, J., Van-der Plas, M., & Mohammed, M. A. (2018). Emergency health education in a conflict stricken environment: A situational analysis. African Journal of Emergency Medicine : Revue Africaine de La Medecine d’urgence, 8(4), 129–133. https://doi.org/10.1016/j.afjem.2018.05.001
696	No	Non HSB	Myers, B., Carney, T., Browne, F. A., & Wechsberg, W. M. (2018). Development of a trauma-informed substance use and sexual risk reduction intervention for young South African women. Patient Preference and Adherence, 12, 1997–2006. https://doi.org/10.2147/PPA.S175852
697	No	Non HSB	Nachega, J. B., Sam-Agudu, N. A., Budhram, S., Taha, T. E., Vannevel, V., Somapillay, P., Ishoso, D. K., Tshiasuma Pipo, M., Bongo-Pasi Nswe, C., Ditekemena, J., Ayele, B. T., Machekano, R. N., Gachuno, O. W., Kinuthia, J., Mwongeli, N., Sekikubo, M., Musoke, P., Agbeno, E. K., Umar, L. W., … Mofenson, L. M. (2020). Effect of SARS-CoV-2 Infection in Pregnancy on Maternal and Neonatal Outcomes in …
698	No	Non HSB	Nackoney, J., Molinario, G., Potapov, P., Turubanova, S., Hansen, M. C., & Furuichi, T. (2014). Impacts of civil conflict on primary forest habitat in northern Democratic Republic of the Congo, 1990-2010. Biological Conservation, 170, 321–328. Scopus. https://doi.org/10.1016/j.biocon.2013.12.033
699	No	Non HSB	Naghavi, M., Wang, H., Lozano, R., Davis, A., Liang, X., Zhou, M., Vollset, S. E., Abbasoglu Ozgoren, A., Abdalla, S., Abd-Allah, F., Abdel Aziz, M. I., Abera, S. F., Aboyans, V., Abraham, B., Abraham, J. P., Abuabara, K. E., Abubakar, I., Abu-Raddad, L. J., Abu-Rmeileh, N. M. E., … Temesgen, A. M. (2015). Global, regional, and national age-sex specific all-cause and cause-specific mortality for …
700	No	Non CS	Naidu, T. (2020). The COVID-19 pandemic in South Africa. Psychological Trauma: Theory, Research, Practice, and Policy, 12(5), 559–561. https://doi.org/10.1037/tra0000812
701	No	Refugee	Nakash, O., Langer, B., Nagar, M., Shoham, S., Lurie, I., & Davidovitch, N. (2015). Exposure to Traumatic Experiences Among Asylum Seekers from Eritrea and Sudan During Migration to Israel. Journal of Immigrant and Minority Health, 17(4), 1280–1286. https://doi.org/10.1007/s10903-014-0022-y
702	No	Refugee	Nakash, O., Nagar, M., Shoshani, A., & Lurie, I. (2015). The association between acculturation patterns and mental health symptoms among Eritrean and Sudanese asylum seekers in Israel. Cultural Diversity and Ethnic Minority Psychology, 21(3), 468–476. https://doi.org/10.1037/a0037534
703	No	Non MCH	Nakimuli-Mpungu, E., Musisi, S., Wamala, K., Okello, J., Ndyanabangi, S., Birungi, J., Nanfuka, M., Etukoit, M., Mojtabai, R., Nachega, J., Harari, O., & Mills, E. (2019). Recruitment and Baseline Characteristics of Participants in the Social, Emotional, and Economic Empowerment Through Knowledge of Group Support Psychotherapy Study (SEEK-GSP): Cluster Randomized Controlled Trial. JMIR RESEARCH P…
704	No	Non MCH	Nakimuli-Mpungu, E., Okello, J., Kinyanda, E., Alderman, S., Nakku, J., Alderman, J. S., Pavia, A., Adaku, A., Allden, K., & Musisi, S. (2013). The impact of group counseling on depression, post-traumatic stress and function outcomes: A prospective comparison study in the Peter C. Alderman trauma clinics in northern Uganda. JOURNAL OF AFFECTIVE DISORDERS, 151(1), 78–84. https://doi.org/10.1016/j.…
705	No	Non HSB	Namakula, J., & Witter, S. (2014). Living through conflict and post-conflict: Experiences of health workers in northern Uganda and lessons for people-centred health systems. Health Policy and Planning, 29 Suppl 2(Suppl 2), ii6-14. https://doi.org/10.1093/heapol/czu022
706	No	Non HSB	Nassanga, P., Okello-Uma, I., & Ongeng, D. (2018). The status of nutritional knowledge, attitude and practices associated with complementary feeding in a post-conflict development phase setting: The case of Acholi sub-region of Uganda. Food Science & Nutrition, 6(8), 2374–2385. https://doi.org/10.1002/fsn3.829
707	No	Non MCH	Ndaliko Augustin, M., & Kahindo Mbeva, J.-B. (2021). Knowledge, attitudes, and behaviors of healthcare professionals at the start of an Ebola virus epidemic. Infectious Diseases Now, 51(1), 50–54. https://doi.org/10.1016/j.medmal.2020.04.010
708	No	Non HSB	Neto, F., Pinto, M. da C., & Mullet, E. (2013). The legitimacy of humanitarian military interventions: A preliminary study of Angolan and Mozambican university students’ views. International Perspectives in Psychology: Research, Practice, Consultation, 2(2), 73–84. https://doi.org/10.1037/a0032629
709	No	Refugee	Neuner, F., Schauer, M., Karunakara, U., Klaschik, C., Robert, C., & Elbert, T. (2004). Psychological trauma and evidence for enhanced vulnerability for posttraumatic stress disorder through previous trauma among West Nile refugees. BMC Psychiatry, 4, 34. https://doi.org/10.1186/1471-244X-4-34
710	No	Non HSB	Ng, L. C., Ahishakiye, N., Miller, D. E., & Meyerowitz, B. E. (2015a). Life after genocide: Mental health, education, and social support of orphaned survivors. International Perspectives in Psychology: Research, Practice, Consultation, 4(2), 83–97. https://doi.org/10.1037/ipp0000031
711	No	Non HSB	Ng, L. C., Ahishakiye, N., Miller, D. E., & Meyerowitz, B. E. (2015b). Narrative characteristics of genocide testimonies predict posttraumatic stress disorder symptoms years later. Psychological Trauma : Theory, Research, Practice and Policy, 7(3), 303–311. https://doi.org/10.1037/tra0000024
712	No	Non HSB	Ng, L. C., López, B., Pritchard, M., & Deng, D. (2017). Posttraumatic stress disorder, trauma, and reconciliation in South Sudan. Social Psychiatry and Psychiatric Epidemiology, 52(6), 705–714. https://doi.org/10.1007/s00127-017-1376-y
713	No	Systematic Review	Ng, L. C., Stevenson, A., Kalapurakkel, S. S., Hanlon, C., Seedat, S., Harerimana, B., Chiliza, B., & Koenen, K. C. (2020). National and regional prevalence of posttraumatic stress disorder in sub-Saharan Africa: A systematic review and meta-analysis. PLoS MEDICINE, 17(5), e1003090. https://doi.org/10.1371/journal.pmed.1003090
714	No	Non HSB	Ngondo, S., & Djamba, Y. K. (2004). Implications of male migration on female status in the Democratic Republic of Congo. Journal of Social Development in Africa, 19(2), 7–24. Scopus.
715	No	Non HSB	Nguyen, M., Goldsamt, L., Mazibuko, N., Zondo, S., & Fielding-Miller, R. (2021). Emotional distress among frontline research staff. Social Science & Medicine (1982), 281, 114101. https://doi.org/10.1016/j.socscimed.2021.114101
716	No	Non HSB	Ngwa, C. H., Doungtsop, B.-C. K., Bihnwi, R., Ngo, N. V., & Yang, N. M. (2022). Burden of vaccine-preventable diseases, trends in vaccine coverage and current challenges in the implementation of the expanded program on immunization: A situation analysis of Cameroon. HUMAN VACCINES & IMMUNOTHERAPEUTICS, 18(1). https://doi.org/10.1080/21645515.2021.1939620
717	No	Refugee	Ngwa, M. C., Alemu, W., Okudo, I., Owili, C., Ugochukwu, U., Clement, P., Devaux, I., Pezzoli, L., Oche, J. A., Ihekweazu, C., & Sack, D. A. (2020). The reactive vaccination campaign against cholera emergency in camps for internally displaced persons, Borno, Nigeria, 2017: A two-stage cluster survey. BMJ Global Health, 5(6). https://doi.org/10.1136/bmjgh-2020-002431
718	No	Non SSA	Nicdao, E. G., Noel, L. T., Ai, A. L., Plummer, C., & Groff, S. (2013). Post disaster resilience: Racially different correlates of depression symptoms among hurricane Katrina-Rita volunteers. Disaster Health, 1(1), 45–53. https://doi.org/10.4161/dish.23077
719	No	Non HSB	Nielsen, J., Sodemann, M., Jakobsen, M., Gustafson, P., Benn, C., & Aaby, P. (2010). [Health consequences of armed conflict in Guinea-Bissau]. Ugeskrift for laeger, 172(2), 132–136.
720	No	Non HSB	Nii-Boye Quarshie, E., & Andoh-Arthur, J. (2022). Suicide attempts among 1,437 adolescents aged 12–17 years attending junior high schools in Ghana. Crisis: The Journal of Crisis Intervention and Suicide Prevention, 43(1), 8–17. https://doi.org/10.1027/0227-5910/a000746
721	No	Non MCH	Njoh, A. A., Mboke, E., Ndoula, S. T., Bachir, H. B., Nembot, R., Chebo, C., Aman, A., & Saidu, Y. (2022). COVID-19 in a region of Cameroon hit by armed conflict. The Pan African Medical Journal, 41, 32. https://doi.org/10.11604/pamj.2022.41.32.32587
722	No	Non MCH	Njoh, A. A., Saidu, Y., Bachir, H. B., Ndoula, S. T., Mboke, E., Nembot, R., Tambasho, A. C., Abizou, M. B., Seungue, J., Mbanga, C., & Mbome, V. N. (2022). Impact of periodic intensification of routine immunization within an armed conflict setting and COVID-19 outbreak in Cameroon in 2020. Conflict and Health, 16(1), 29. https://doi.org/10.1186/s13031-022-00461-1
723	No	Non HSB	Nkamba, D., Mwenechanya, M., Kilonga, A. M., Cafferata, M. L., Berrueta, A. M., Mazzoni, A., Althabe, F., Garcia-Elorrio, E., Tshefu, A. K., Chomba, E., Buekens, P. M., & Belizan, M. (2017). Barriers and facilitators to the implementation of antenatal syphilis screening and treatment for the prevention of congenital syphilis in the Democratic Republic of Congo and Zambia: Results of qualitative f…
724	No	Non HSB	Nkiaka, E., Bryant, R. G., Okumah, M., & Gomo, F. F. (2021). Water security in sub-Saharan Africa: Understanding the status of sustainable development goal 6. WILEY INTERDISCIPLINARY REVIEWS-WATER, 8(6), e1552. https://doi.org/10.1002/wat2.1552
725	No	Refugee	No authorship indicated. (2006). Center for Victims of Torture-Guinea 2004-2005 International Mental Health Team: International Humanitarian Award. American Psychologist, 61(8), 919–932. https://doi.org/10.1037/0003-066X.61.8.919
726	No	Non HSB	Norridge, Z. (2020). Photographing Loss: Drawing on Argentine Photography in Rwanda. Wasafiri, 35(4), 35–46. Scopus. https://doi.org/10.1080/02690055.2020.1800247
727	No	Gender Based Violence	Norris, P. (2009). Petroleum Patriarchy? A Response to Ross. Politics and Gender, 5(4), 553–560. Scopus. https://doi.org/10.1017/S1743923X09990365
728	No	Non HSB	Nöthling, J., Simmons, C., Suliman, S., & Seedat, S. (2017). Trauma type as a conditional risk factor for posttraumatic stress disorder in a referred clinic sample of adolescents. Comprehensive Psychiatry, 76, 138–146. https://doi.org/10.1016/j.comppsych.2017.05.001
729	No	Non HSB	Nyarko, F., & Punamäki, R.-L. (2021). The content and meaning of war experiences: A qualitative study of trauma and resilience among Liberian young refugees in Ghana. Transcultural Psychiatry, 58(2), 254–267. https://doi.org/10.1177/1363461520901636
730	No	Non MCH	O’Brien, D. P., Mills, C., Hamel, C., Ford, N., & Pottie, K. (2009). Universal access: The benefits and challenges in bringing integrated HIV care to isolated and conflict affected populations in the Republic of Congo. Conflict and Health, 3, 1. https://doi.org/10.1186/1752-1505-3-1
731	No	Non HSB	O’Callaghan, P., McMullen, J., & Shannon, C. (2014). Hamlet or omelette? Debates in the field of interventions for war-affected children. Clinical Psychology Forum, 1(258), 23–27. Scopus. https://doi.org/10.53841/bpscpf.2014.1.258.23
732	No	Non HSB	O’Connor, R., Betancourt, T. S., & Enelamah, N. V. (2021). Safeguarding the Lives of Children Affected by Boko Haram: Application of the SAFE Model of Child Protection to a Rights-Based Situation Analysis. Health and Human Rights, 23(1), 27–41.
733	No	Non HSB	O’Dempsey, T. J. D., & Munslow, B. (2006). Globalisation, complex humanitarian emergencies and health. Annals of Tropical Medicine and Parasitology, 100(5–6), 501–515. Scopus. https://doi.org/10.1179/136485906X97381
734	No	Non HSB	O’Hare, B. A. M., & Southall, D. P. (2007a). First do no harm: The impact of recent armed conflict on maternal and child health in Sub-Saharan Africa. JOURNAL OF THE ROYAL SOCIETY OF MEDICINE, 100(12), 564–570. https://doi.org/10.1258/jrsm.100.12.564
735	No	Non HSB	O’Hare, B. A. M., & Southall, D. P. (2007b). First do no harm: The impact of recent armed conflict on maternal and child health in Sub-Saharan Africa. Journal of the Royal Society of Medicine, 100(12), 564–570. https://doi.org/10.1177/0141076807100012015
736	No	Non SSA	Obeid, D., Alnemari, R., Al-Qahtani, A. A., Alsanea, M., Alahideb, B., Alsuwairi, F., Abdulkarim, M., & Alhamlan, F. S. (2022). SARS-CoV-2 chronological genomic evolution and epidemiology in the Middle East and North Africa (MENA) region as affected by vaccination, conflict and socioeconomical disparities: A population-based cohort study. BMJ Open, 12(9). Scopus. https://doi.org/10.1136/bmjopen-2…
737	No	Non MCH	Obilade, T. T. (2015). The political economy of ebola virus disease (EVD) in West African countries. International Archives of Medicine, 8(1). Scopus. https://doi.org/10.3823/1639
738	No	Non CS	Odo, A. N., Musa, K., & Oladugba, A. V. (2020). Sexual and Reproductive Health Needs and Problems of Internally Displaced Adolescents (IDAs) in Borno State, Nigeria: A Mixed Method Approach. African Journal of Reproductive Health, 24(1), 87–96. https://doi.org/10.29063/ajrh2020/v24i1.9
739	No	Non HSB	Oga, E. A., Kraemer, J., Stewart, C., Mbote, D., Njuguna, S., Stockton, M., & Nyblade, L. (2020). Experienced sex-work stigma in male and female sex workers in Kenya: Development and validation of a scale. Stigma and Health, 5(3), 342–350. https://doi.org/10.1037/sah0000205
740	No	Non CS	Oginni, O. A., Amiola, A., Adelola, A., & Uchendu, U. (2020). A commentary on the Nigerian response to the COVID-19 pandemic. Psychological Trauma: Theory, Research, Practice, and Policy, 12(5), 553–556. https://doi.org/10.1037/tra0000743
741	No	Non HSB	Oginni, O. A., Okanlawon, K., & Ogunbajo, A. (2021). A commentary on COVID-19 and the LGBT community in Nigeria: Risks and resilience. Psychology of Sexual Orientation and Gender Diversity, 8(2), 261–263. https://doi.org/10.1037/sgd0000476
742	No	IDP	Oginni, S. O., Opoku, M. P., & Nketsia, W. (2022). Crisis at the intersection of four countries: Healthcare access for displaced persons in the Lake Chad Basin region. Ethnicity & Health, 27(7), 1698–1717. https://doi.org/10.1080/13557858.2021.1947471
743	No	Non HSB	Okello, J., Nakimuli-Mpungu, E., Musisi, S., Broekaert, E., & Derluyn, I. (2014). The association between attachment and mental health symptoms among school-going adolescents in northern Uganda: The moderating role of war-related trauma. PloS One, 9(3), e88494. https://doi.org/10.1371/journal.pone.0088494
744	No	Non HSB	Okojie, O. (2022). Exploring the Impact of COVID-19 on Communities and the Mitigation Efforts. Journal of Community Medicine and Primary Health Care, 34(1), 1–22. https://doi.org/10.4314/jcmphc.v34i1.1
745	No	Non MCH	Okware, S. I., Omaswa, F., Talisuna, A., Amandua, J., Amone, J., Onek, P., Opio, A., Wamala, J., Lubwama, J., Luswa, L., Kagwa, P., & Tylleskar, T. (2015). Managing Ebola from rural to urban slum settings: Experiences from Uganda. African Health Sciences, 15(1), 312–321. https://doi.org/10.4314/ahs.v15i1.45
746	No	Sexual Violence	Oladeji, O., Oladeji, B., Chamla, D., Safiyanu, G., Mele, S., Mshelia, H., & Agbor, J. (2021). Sexual Violence-Related Pregnancy Among Internally Displaced Women in an Internally Displaced Persons Camp in Northeast Nigeria. Journal of Interpersonal Violence, 36(9–10), 4758–4770. https://doi.org/10.1177/0886260518792252
747	No	Non HSB	Oladunni, A. A., Haruna, U. A., Ijafu, L. G., & Lucero-Prisno, D. E. 3rd. (2022). Will people in conflict affected zones in Africa have access to COVID-19 vaccine? A case of Nigeria. The International Journal of Health Planning and Management, 37(4), 1918–1925. https://doi.org/10.1002/hpm.3474
748	No	Non HSB	Olema, D. K., Catani, C., Ertl, V., Saile, R., & Neuner, F. (2014). The hidden effects of child maltreatment in a war region: Correlates of psychopathology in two generations living in Northern Uganda. Journal of Traumatic Stress, 27(1), 35–41. https://doi.org/10.1002/jts.21892
749	No	Non HSB	Oleribe, O. O., & Taylor-Robinson, S. D. (2016). Before Sustainable Development Goals (SDG): Why Nigeria failed to achieve the Millennium Development Goals (MDGs). The Pan African Medical Journal, 24, 156. https://doi.org/10.11604/pamj.2016.24.156.8447
750	No	Non HSB	Olsson, O. (2006). Diamonds are a rebel’s best friend. World Economy, 29(8), 1133–1150. Scopus. https://doi.org/10.1111/j.1467-9701.2006.00809.x
751	No	Non HSB	Olu, O., Usman, A., Woldetsadik, S., Chamla, D., & Walker, O. (2015). Lessons learnt from coordinating emergency health response during humanitarian crises: A case study of implementation of the health cluster in northern Uganda. Conflict and Health, 9, 1. https://doi.org/10.1186/1752-1505-9-1
752	No	IDP	Olufadewa, I. I., Adesina, M. A., Oladele, R. I., & Ayorinde, T. A. (2022). „Watching my family being killed by terrorists made me really depressed“: Mental health experiences, challenges and needed support of young internally displaced persons in northern Nigeria. Journal of Migration and Health, 6, 100121. https://doi.org/10.1016/j.jmh.2022.100121
753	No	Non HSB	Olugasa, B. O., Dogba, J. B., Ogunro, B., Odigie, E. A., Nykoi, J., Ojo, J. F., Taiwo, O., Kamara, A., Mulbah, C. K., & Fasunla, A. J. (2014). The rubber plantation environment and Lassa fever epidemics in Liberia, 2008-2012: A spatial regression. Spatial and Spatio-Temporal Epidemiology, 11, 163–174. https://doi.org/10.1016/j.sste.2014.04.005
754	No	Non HSB	Olusegun, O., & Ajigboye, O. (2016). Realizing the right to development in Nigeria: An examination of legal barriers and challenges. Journal of Sustainable Development Law and Policy (The), 6(1), 145. https://doi.org/10.4314/jsdlp.v6i1.7
755	No	Non HSB	Omba Kalonda, J. C. (2011). [Socioeconomic impact of armed conflict on the health of women and children in the Democratic Republic of the Congo]. Medecine tropicale : revue du Corps de sante colonial, 71(2), 192–196.
756	No	Non HSB	Omigbodun, O., Bakare, K., & Yusuf, B. (2008). Traumatic events and depressive symptoms among youth in Southwest Nigeria: A qualitative analysis. International Journal of Adolescent Medicine and Health, 20(3), 243–253. https://doi.org/10.1515/ijamh.2008.20.3.243
757	No	Non HSB	Omogunloye, O. G., Iyasele, N. S., Olunlade, O. A., Abiodun, O. E., Salami, T. J., & Alabi, A. O. (2023). Mapping of human displacement by Boko Haram in Nigeria from 2009 to 2021. South African Journal of Geomatics, 12(1), 73–85. https://doi.org/10.4314/sajg.v12i1.5
758	No	Non HSB	Omole, O., Welye, H., & Abimbola, S. (2015). Boko Haram insurgency: Implications for public health. Lancet (London, England), 385(9972), 941. https://doi.org/10.1016/S0140-6736(15)60207-0
759	No	Not a study	Omona, J. (2012). Funding Higher Education in Uganda: Modalities, Challenges and Opportunities in the twenty-first Century. Makerere Journal of Higher Education, 4(1), 11–44. https://doi.org/10.4314/majohe.v4i1.6
760	No	Non HSB	Onu, D. U., Ugwu, S. S., Nnadozie, E. E., & Orjiakor, C. T. (2023). Stigma Affects the Health-Related Quality of Life of People Living with HIV by Activating Posttraumatic Stress Symptoms. Journal of Clinical Psychology in Medical Settings, 30(3), 561–569. https://doi.org/10.1007/s10880-022-09928-y
761	No	Non MCH	Onuh, E. M. (2023). Assessment of the role of government in addressing the challenges of internally displaced persons in Abuja, Nigeria camps. African Journal of Social Issues, 5(1), 226–238. https://doi.org/10.4314/ajosi.v5i1.15
762	No	IDP	Onyango, M. A., Burkhardt, G., Scott, J., Rouhani, S., Haider, S., Greiner, A., Albutt, K., Mullen, C., VanRooyen, M., & Bartels, S. (2016). A Qualitative Analysis of Disclosure Patterns among Women with Sexual Violence-Related Pregnancies in Eastern Democratic Republic of Congo. PloS One, 11(10), e0164631. https://doi.org/10.1371/journal.pone.0164631
763	No	Non HSB	Onyut, L. P., Neuner, F., Ertl, V., Schauer, E., Odenwald, M., & Elbert, T. (2009). Trauma, poverty and mental health among Somali and Rwandese refugees living in an African refugee settlement—An epidemiological study. Conflict and Health, 3, 6. https://doi.org/10.1186/1752-1505-3-6
764	No	Refugee	Onyut, L. P., Neuner, F., Schauer, E., Ertl, V., Odenwald, M., Schauer, M., & Elbert, T. (2005). Narrative Exposure Therapy as a treatment for child war survivors with posttraumatic stress disorder: Two case reports and a pilot study in an African refugee settlement. BMC Psychiatry, 5, 7. https://doi.org/10.1186/1471-244X-5-7
765	No	Refugee	Oppong Asante, K., & Andoh-Arthur, J. (2015). Prevalence and determinants of depressive symptoms among university students in Ghana. Journal of Affective Disorders, 171, 161–166. https://doi.org/10.1016/j.jad.2014.09.025
766	No	Non MCH	Orogun, P. (2004). „Blood diamonds“ and Africa’s armed conflicts in the post-cold war era. World Affairs, 166(3), 151–161. Scopus. https://doi.org/10.3200/WAFS.166.3.151-161
767	No	Non HSB	Osborn, T. L., Rodriguez, M., Wasil, A. R., Venturo-Conerly, K. E., Gan, J., Alemu, R. G., Roe, E., Arango G., S., Otieno, B. H., Wasanga, C. M., Shingleton, R., & Weisz, J. R. (2020). Single-session digital intervention for adolescent depression, anxiety, and well-being: Outcomes of a randomized controlled trial with Kenyan adolescents. Journal of Consulting and Clinical Psychology, 88(7), 657–6…
768	No	Systematic Review	Ostby, G., Nordas, R., & Rod, J. K. (2009). Regional Inequalities and Civil Conflict in Sub-Saharan Africa. INTERNATIONAL STUDIES QUARTERLY, 53(2), 301–324. https://doi.org/10.1111/j.1468-2478.2009.00535.x
769	No	Systematic Review	Ostby, G., Shemyakina, O., Tollefsen, A. F., Urdal, H., & Verpoorten, M. (2021). Public Health and Armed Conflict: Immunization in Times of Systemic Disruptions. POPULATION AND DEVELOPMENT REVIEW, 47(4), 1143–1177. https://doi.org/10.1111/padr.12450
770	No	Non HSB	Ostby, G., Urdal, H., Tollefsen, A. F., Kotsadam, A., Belbo, R., & Ormhaug, C. (2018). Organized Violence and Institutional Child Delivery: Micro-Level Evidence From Sub-Saharan Africa, 1989-2014. DEMOGRAPHY, 55(4), 1295–1316. https://doi.org/10.1007/s13524-018-0685-4
771	No	Non MCH	Othieno, C. J., Okoth, R., Peltzer, K., Pengpid, S., & Malla, L. O. (2015). Traumatic experiences, posttraumatic stress symptoms, depression, and health-risk behavior in relation to injury among University of Nairobi students in Kenya. International Journal of Psychiatry in Medicine, 50(3), 299–316. https://doi.org/10.1177/0091217415610310
772	No	Non HSB	Ottmann, M. (2017). Rebel constituencies and rebel violence against civilians in civil conflicts. CONFLICT MANAGEMENT AND PEACE SCIENCE, 34(1), 27–51. https://doi.org/10.1177/0738894215570428
773	No	Non HSB	Ouili, I. (2017). Armed Conflicts, Children’s Education and Mortality: New Evidence from Ivory Coast. JOURNAL OF FAMILY AND ECONOMIC ISSUES, 38(2), 163–183. https://doi.org/10.1007/s10834-016-9499-y
774	No	Non HSB	Ovuga, E., Oyok, T. O., & Moro, E. B. (2008). Post traumatic stress disorder among former child soldiers attending a rehabilitative service and primary school education in northern Uganda. African Health Sciences, 8(3), 136–141.
775	No	IDP	Owoaje, E. T., Uchendu, O. C., Ajayi, T. O., & Cadmus, E. O. (2016). A review of the health problems of the internally displaced persons in Africa. The Nigerian Postgraduate Medical Journal, 23(4), 161–171. https://doi.org/10.4103/1117-1936.196242
776	No	Systematic Review	Owobu, T., Ojukwu, B. T., Azah, O. O., Sulaiman, S. A., Halilu, M., Nnawuihe, U. C., & Sanni, A. B. (2022). A review of noma cases in a tertiary hospital located in a conflict endemic region in Nigeria. Medicine, Conflict, and Survival, 38(4), 295–306. https://doi.org/10.1080/13623699.2022.2114121
777	No	Gender Based Violence	Owojuyigbe, M., Bolorunduro, M.-E., & Busari, D. (2017). Female genital mutilation as sexual disability: Perceptions of women and their spouses in Akure, Ondo State, Nigeria. Reproductive Health Matters, 25(50), 80–91. https://doi.org/10.1080/09688080.2017.1331685
778	No	Non MCH	Padmanabhanunni, A. (2020). Caring does not always cost: The role of fortitude in the association between personal trauma exposure and professional quality of life among lay trauma counselors. Traumatology, 26(4), 420–426. https://doi.org/10.1037/trm0000262
779	No	Non SSA	Papadopoulos, R., Lay, M., Lees, S., & Gebrehiwot, A. (2003). The impact of migration on health beliefs and behaviours: The case of Ethiopian refugees in the UK. Contemporary Nurse, 15(3), 210–221. https://doi.org/10.5172/conu.15.3.210
780	No	Non HSB	Parker, M., Baluku, M., Ozunga, B. E., Okello, B., Kermundu, P., Akello, G., MacGregor, H., Leach, M., & Allen, T. (2022). Epidemics and the Military: Responding to COVID-19 in Uganda. Social Science and Medicine, 314. Scopus. https://doi.org/10.1016/j.socscimed.2022.115482
781	No	Non HSB	Passmore, N. L., & Chipuer, H. M. (2009). Female adoptees’ perceptions of contact with their birth fathers: Satisfactions and dissatisfactions with the process. American Journal of Orthopsychiatry, 79(1), 93–102. https://doi.org/10.1037/a0014954
782	No	Non HSB	Patel, S. G., Unanue, I., Crittenden, P., Kieschnick, D., Froming, K., Brown, L. M., Ntakarutimana, F., Bertrand Lazaret, A., Dailami, M. S., & Froming, W. (2020). A qualitative approach to informing mental health programming in Central African Republic. International Perspectives in Psychology: Research, Practice, Consultation, 9(4), 212–229. https://doi.org/10.1037/ipp0000144
783	No	Non HSB	Patel, S. H., Muyinda, H., Sewankambo, N. K., Oyat, G., Atim, S., & Spittal, P. M. (2012). In the face of war: Examining sexual vulnerabilities of Acholi adolescent girls living in displacement camps in conflict-affected Northern Uganda. BMC International Health and Human Rights, 12, 38. https://doi.org/10.1186/1472-698X-12-38
784	No	Non HSB	Paul, A., Doocy, S., Tappis, H., & Funna Evelyn, S. (2014). Preventing malnutrition in post-conflict, food insecure settings: A case study from South Sudan. PLoS Currents, 6, ecurrents.dis.54cd85fa3813b0471abc3ebef1038806. https://doi.org/10.1371/currents.dis.54cd85fa3813b0471abc3ebef1038806
785	No	Non HSB	Pearn, J. (2000). Pediatric diseases and operational deployments. Military Medicine, 165(4), 283–286.
786	No	Non HSB	Pearn, J. (2003). Children and war. Journal of Paediatrics and Child Health, 39(3), 166–172. https://doi.org/10.1046/j.1440-1754.2003.00124.x
787	No	Non HSB	Peerwani, N. (2017). The Role of a Forensic Pathologist in Armed Conflict. Academic Forensic Pathology, 7(3), 370–389. https://doi.org/10.23907/2017.033
788	No	Non HSB	Pence, B. W., Shirey, K., Whetten, K., Agala, B., Itemba, D., Adams, J., Whetten, R., Yao, J., & Shao, J. (2012). Prevalence of psychological trauma and association with current health and functioning in a sample of HIV-infected and HIV-uninfected Tanzanian adults. PloS One, 7(5), e36304. https://doi.org/10.1371/journal.pone.0036304
789	No	Non HSB	Penu, O. K. A., Boateng, R., Budu, J., & Anning-Dorson, T. (2021). Towards a Grounded Theory of Actors’ Conflicts in the Sharing Economy in a Developing Country Emergent Research Forum (ERF). DIGITAL INNOVATION AND ENTREPRENEURSHIP (AMCIS 2021). 27th Annual Americas Conference on Information Systems (AMCIS), Atlanta.
790	No	Language	Peralta-Jiménez, J. A., & Urrego-Mendoza, Z. C. (2022). Sexual and reproductive health of afrocolombian women victims of the armed conflict in Bojayá, Chocó, Colombia, 2019. Mixed methods study. Revista colombiana de obstetricia y ginecologia, 73(1), 11–27. https://doi.org/10.18597/rcog.3763
791	No	Refugee	Perumal, J. (2015). Responding with hospitality: Refugee children in the South African education system. Education as Change, 19(3), 65–90. Scopus. https://doi.org/10.1080/16823206.2015.1085622
792	No	Refugee	Peterson, C., Poudel-Tandukar, K., Sanger, K., & Jacelon, C. S. (2020). Improving Mental Health in Refugee Populations: A Review of Intervention Studies Conducted in the United States. Issues in Mental Health Nursing, 41(4), 271–282. https://doi.org/10.1080/01612840.2019.1669748
793	No	Non SSA	Peutz, N. (2019). “The fault of our grandfathers”: Yemen’s third-generation migrants seeking refuge from displacement. International Journal of Middle East Studies, 51(3), 357–376. Scopus. https://doi.org/10.1017/S0020743819000370
794	No	Non HSB	Pfeffer, C., & Erdal, K. (2015). Perceptions of former child soldiers and LRA victims with posttraumatic stress among health professionals and lay people in northern Uganda. International Perspectives in Psychology: Research, Practice, Consultation, 4(2), 128–141. https://doi.org/10.1037/ipp0000032
795	No	Non HSB	Pham, P. N., Vinck, P., & Weinstein, H. M. (2010). Human rights, transitional justice, public health and social reconstruction. Social Science and Medicine, 70(1), 98–105. Scopus. https://doi.org/10.1016/j.socscimed.2009.09.039
796	No	Sexual Violence	Philbrick, W., Milnor, J., Deshmukh, M., & Mechael, P. (2022). Information and communications technology use to prevent and respond to sexual and gender-based violence in low- and middle-income countries: An evidence and gap map. Campbell Systematic Reviews, 18(4). Scopus. https://doi.org/10.1002/cl2.1277
797	No	Non HSB	Pinto, A. D., Olupot-Olupot, P., & Neufeld, V. R. (2006). Health implications of small arms and light weapons in eastern Uganda. Medicine, Conflict, and Survival, 22(3), 207–219. https://doi.org/10.1080/13623690600772568
798	No	Non HSB	Platt, J. M., Pozen, J., Ntaganira, J., Sezibera, V., & Neugebauer, R. (2021). Gender Differences in Traumatic Experiences and Posttraumatic Stress Symptoms After the Rwandan Genocide Against the Tutsi. Journal of Traumatic Stress, 34(4), 799–807. https://doi.org/10.1002/jts.22693
799	No	Non HSB	Popoola, J. O., Aworunse, O. S., Ojuederie, O. B., Adewale, B. D., Ajani, O. C., Oyatomi, O. A., Eruemulor, D. I., Adegboyega, T. T., & Obembe, O. O. (2022). The Exploitation of Orphan Legumes for Food, Income, and Nutrition Security in Sub-Saharan Africa. FRONTIERS IN PLANT SCIENCE, 13, 782140. https://doi.org/10.3389/fpls.2022.782140
800	No	Non HSB	Port, M. S. (2019). Effects of supervision on a trainee’s clinical internship experience in central Africa. Training and Education in Professional Psychology, 13(3), 180–184. https://doi.org/10.1037/tep0000259
801	No	Non HSB	Potts, A., Myer, K., & Roberts, L. (2011). Measuring human rights violations in a conflict-affected country: Results from a nationwide cluster survey in Central African Republic. Conflict and Health, 5(1), 4. https://doi.org/10.1186/1752-1505-5-4
802	No	Non HSB	Progress toward poliomyelitis eradication—Angola and the Democratic Republic of Congo, January 2002-June 2003. (2003). MMWR. Morbidity and Mortality Weekly Report, 52(34), 816–819.
803	No	Non HSB	Progress toward poliomyelitis eradication—Democratic Republic of Congo, 1996-1999. (2000). MMWR. Morbidity and Mortality Weekly Report, 49(12), 253–258.
804	No	Non HSB	Protogerou, C., Johnson, B. T., & Hagger, M. S. (2018). An integrated model of condom use in Sub-Saharan African youth: A meta-analysis. Health Psychology, 37(6), 586–602. https://doi.org/10.1037/hea0000604
805	No	Non HSB	Prudhon, C., de Radiguès, X., Dale, N., & Checchi, F. (2011). An algorithm to assess methodological quality of nutrition and mortality cross-sectional surveys: Development and application to surveys conducted in Darfur, Sudan. Population Health Metrics, 9(1), 57. https://doi.org/10.1186/1478-7954-9-57
806	No	Non MCH	Puffer, E. S., Green, E. P., Sikkema, K. J., Broverman, S. A., Ogwang-Odhiambo, R. A., & Pian, J. (2016). A church-based intervention for families to promote mental health and prevent HIV among adolescents in rural Kenya: Results of a randomized trial. Journal of Consulting and Clinical Psychology, 84(6), 511–525. https://doi.org/10.1037/ccp0000076
807	No	Non HSB	Quarshie, E. N.-B., Odame, S. K., & Annor, F. (2021). Suicidal behaviors in the Ghana Police Service: Prevalence and correlates in the Greater Accra Region. Crisis: The Journal of Crisis Intervention and Suicide Prevention, 42(3), 194–201. https://doi.org/10.1027/0227-5910/a000707
808	No	Non HSB	Quattrochi, J., Bisimwa, G., van der Windt, P., & Voors, M. (2022). Cash-like vouchers improve psychological well-being of vulnerable and displaced persons fleeing armed conflict. PNAS Nexus, 1(3), pgac101. https://doi.org/10.1093/pnasnexus/pgac101
809	No	Non HSB	Qureshi, A. (2010). „War on Terror“: The African Front. Critical Studies on Terrorism, 3(1), 49–61. Scopus. https://doi.org/10.1080/17539151003594202
810	No	Non CS	Raemen, L., Luyckx, K., Palmeroni, N., Verschueren, M., Gandhi, A., Grobler, A., & Claes, L. (2021). Trauma and self-harming behaviors in high school students: The mediating role of identity formation. Journal of Adolescence, 92, 20–29. https://doi.org/10.1016/j.adolescence.2021.08.004
811	No	Non HSB	Raeymaekers, T., & Jourdan, L. (2009). Economic opportunities and local governance on an African frontier: The case of the Semliki Basin (Congo-Uganda). Journal of Eastern African Studies, 3(2), 317–332. Scopus. https://doi.org/10.1080/17531050902972964
812	No	Non HSB	Raleigh, C. (2016). Pragmatic and Promiscuous: Explaining the Rise of Competitive Political Militias across Africa. JOURNAL OF CONFLICT RESOLUTION, 60(2), 283–310. https://doi.org/10.1177/0022002714540472
813	No	Non HSB	Ramadan, M., Tappis, H., & Brieger, W. (2022). Primary Healthcare Quality in Conflict and Fragility: A subnational analysis of disparities using Population Health surveys. Conflict and Health, 16(1). Scopus. https://doi.org/10.1186/s13031-022-00466-w
814	No	Non HSB	Ramadan, M., Tappis, H., Uribe, M. V., & Brieger, W. (2021). Access to primary healthcare Services in Conflict-Affected Fragile States: A subnational descriptive analysis of educational and wealth disparities in Cameroon, Democratic Republic of Congo, Mali, and Nigeria. International Journal for Equity in Health, 20(1). Scopus. https://doi.org/10.1186/s12939-021-01595-z
815	No	Non HSB	Ramaiya, A., Zimmerman, L., Mafuta, E., Lulebo, A., Chipeta, E., Stones, W., & Moreau, C. (2021). Assessing the relationship between agency and peer violence among adolescents aged 10 to 14 years in Kinshasa, Democratic Republic of Congo and Blantyre, Malawi: A cross-sectional study. PLoS Medicine, 18(12). Scopus. https://doi.org/10.1371/journal.pmed.1003552
816	No	Non HSB	Ramazani, I. B.-E., Ntela, S.-D. M., Ahouah, M., Ishoso, D. K., & Monique, R.-T. (2022). Maternal mortality study in the Eastern Democratic Republic of the Congo. BMC Pregnancy and Childbirth, 22(1). Scopus. https://doi.org/10.1186/s12884-022-04783-z
817	No	Non SSA	Ramsay, C. E., Flanagan, P., Gantt, S., Broussard, B., & Compton, M. T. (2011). Clinical correlates of maltreatment and traumatic experiences in childhood and adolescence among predominantly African American, socially disadvantaged, hospitalized, first-episode psychosis patients. Psychiatry Research, 188(3), 343–349. https://doi.org/10.1016/j.psychres.2011.05.019
818	No	Refugee	Reed, R. V., Fazel, M., Jones, L., Panter-Brick, C., & Stein, A. (2012). Mental health of displaced and refugee children resettled in low-income and middle-income countries: Risk and protective factors. The Lancet, 379(9812), 250–265. Scopus. https://doi.org/10.1016/S0140-6736(11)60050-0
819	No	Non HSB	Reeder, B. W., & Polizzi, M. S. (2021). Transforming Zones of Exclusion to Zones of Inclusion? Local-Level UN Peacekeeping Deployments and Educational Attainment. INTERNATIONAL STUDIES QUARTERLY, 65(4), 867–880. https://doi.org/10.1093/isq/sqab018
820	No	Refugee	Regev, S., & Slonim-Nevo, V. (2019a). Sorrow shared is halved? War trauma experienced by others and mental health among Darfuri asylum seekers. Psychiatry Research, 273, 475–480. https://doi.org/10.1016/j.psychres.2019.01.049
821	No	Non HSB	Regev, S., & Slonim-Nevo, V. (2019b). Trauma and mental health in Darfuri asylum seekers: The effect of trauma type and the mediating role of interpersonal sensitivity. Journal of Affective Disorders, 246, 201–208. https://doi.org/10.1016/j.jad.2018.12.024
822	No	Non HSB	Rena, R. (2009). The role of agricultural extension in poverty reduction of rural Eritrea. Journal of Rural Development, 28(3), 357–368. Scopus.
823	No	Non HSB	Reuter, K. E., Geysimonyan, A., Molina, G., & Reuter, P. R. (2014). Healthcare in equatorial guinea, West Africa: Obstacles and barriers to care. Pan African Medical Journal, 19. Scopus. https://doi.org/10.11604/pamj.2014.19.369.5552
824	No	Non HSB	Rezaeedaryakenari, B., Landis, S. T., & Thies, C. G. (2020). Food price volatilities and civilian victimization in Africa. CONFLICT MANAGEMENT AND PEACE SCIENCE, 37(2), 193–214. https://doi.org/10.1177/0738894217729527
825	No	Non HSB	Rich, E. P., Nkosi, S., & Morojele, N. K. (2015). Masculinities, alcohol consumption, and sexual risk behavior among male tavern attendees: A qualitative study in North West Province, South Africa. Psychology of Men & Masculinity, 16(4), 382–392. https://doi.org/10.1037/a0038871
826	No	Non HSB	Rich, J. (2013). Zaire for jesus: Ford Philpot’s evangelical crusades in the democratic republic of Congo, 1966-1978. Journal of Religion in Africa, 43(1), 4–28. Scopus. https://doi.org/10.1163/15700666-12341242
827	No	Non HSB	Rimoin, A. W., Hoff, N. A., Djoko, C. F., Kisalu, N. K., Kashamuka, M., Tamoufe, U., LeBreton, M., Kayembe, P. K., Muyembe, J. J., Kitchen, C. R., Saylors, K., Fair, J., Doshi, R., Papworth, E., Mpoudi-Ngole, E., Grillo, M. P., Tshala, F., Peeters, M., & Wolfe, N. D. (2015). HIV infection and risk factors among the armed forces personnel stationed in Kinshasa, Democratic Republic of Congo. Intern…
828	No	Non HSB	Roberts, B., Damundu, E. Y., Lomoro, O., & Sondorp, E. (2009). Post-conflict mental health needs: A cross-sectional survey of trauma, depression and associated factors in Juba, Southern Sudan. BMC Psychiatry, 9, 7. https://doi.org/10.1186/1471-244X-9-7
829	No	Non HSB	Roberts, B., Damundu, E. Y., Lomoro, O., & Sondorp, E. (2010). The influence of demographic characteristics, living conditions, and trauma exposure on the overall health of a conflict-affected population in Southern Sudan. BMC Public Health, 10, 518. https://doi.org/10.1186/1471-2458-10-518
830	No	Non HSB	Roberts, B., Guy, S., Sondorp, E., & Lee-Jones, L. (2008). A Basic Package of Health Services for Post-Conflict Countries: Implications for Sexual and Reproductive Health Services. Reproductive Health Matters, 16(31), 57–64. Scopus. https://doi.org/10.1016/S0968-8080(08)31347-0
831	No	IDP	Roberts, B., Odong, V. N., Browne, J., Ocaka, K. F., Geissler, W., & Sondorp, E. (2009). An exploration of social determinants of health amongst internally displaced persons in northern Uganda. Conflict and Health, 3, 10. https://doi.org/10.1186/1752-1505-3-10
832	No	Refugee	Robertson, C. L., Halcon, L., Savik, K., Johnson, D., Spring, M., Butcher, J., Westermeyer, J., & Jaranson, J. (2006). Somali and Oromo refugee women: Trauma and associated factors. Journal of Advanced Nursing, 56(6), 577–587. https://doi.org/10.1111/j.1365-2648.2006.04057.x
833	No	Non HSB	Robjant, K., Koebach, A., Schmitt, S., Chibashimba, A., Carleial, S., & Elbert, T. (2019). The treatment of posttraumatic stress symptoms and aggression in female former child soldiers using adapted Narrative Exposure therapy—A RCT in Eastern Democratic Republic of Congo. Behaviour Research and Therapy, 123, 103482. https://doi.org/10.1016/j.brat.2019.103482
834	No	Non HSB	Robjant, K., Schmitt, S., Carleial, S., Elbert, T., Abreu, L., Chibashimba, A., Hinkel, H., Hoeffler, A., Rukundo Zeller, A. C., Rockstroh, B., & Koebach, A. (2022). NETfacts: An integrated intervention at the individual and collective level to treat communities affected by organized violence. Proceedings of the National Academy of Sciences of the United States of America, 119(44), e2204698119. h…
835	No	Non HSB	Robjant, K., Schmitt, S., Chibashimba, A., Carleial, S., Elbert, T., & Koebach, A. (2020). Trauma, Aggression, and Post Conflict Perpetration of Community Violence in Female Former Child Soldiers-A Study in Eastern DR Congo. Frontiers in Psychiatry, 11, 533357. https://doi.org/10.3389/fpsyt.2020.533357
836	No	Non HSB	Rockers, P. C., Kruk, M. E., Saydee, G., Varpilah, S. T., & Galea, S. (2010). Village characteristics associated with posttraumatic stress symptoms in postconflict Liberia. Epidemiology (Cambridge, Mass.), 21(4), 454–458. https://doi.org/10.1097/EDE.0b013e3181df5fae
837	No	Non HSB	Rodrigues, D. (2014). Considerations on the role of federalism in managing ethnic plurality in multinational states in conflict prevention. Janus.Net, 4(2), 104–117. Scopus.
838	No	Non SSA	Rogers, P. (2013). Lost cause: Consequences and implications of the war on terror. CRITICAL STUDIES ON TERRORISM, 6(1), 13–28. https://doi.org/10.1080/17539153.2013.765698
839	No	Non HSB	Roosa, K., Tariq, A., Yan, P., Hyman, J. M., & Chowell, G. (2020). Multi-model forecasts of the ongoing Ebola epidemic in the Democratic Republic of Congo, March-October 2019. Journal of the Royal Society, Interface, 17(169), 20200447. https://doi.org/10.1098/rsif.2020.0447
840	No	Non SSA	Rosińska, M., Bociąga-Jasik, M., Ayoubi, N., Kocbach, P., Nwokolo, N., & Kowalska, J. D. (2022). Recent perspectives on the link between migration, human rights and HIV among women. Przeglad Epidemiologiczny, 76(4), 443–449. https://doi.org/10.32394/pe.76.40
841	No	Non HSB	Roskam, H. D. (2018). Crime-Based Targeted Sanctions: Promoting Respect for International Humanitarian Law by the Security Council. Yearbook of International Humanitarian Law, 19, 89–117. Scopus. https://doi.org/10.1007/978-94-6265-213-2_4
842	No	Non HSB	Roth, M., Neuner, F., & Elbert, T. (2014). Transgenerational consequences of PTSD: risk factors for the mental health of children whose mothers have been exposed to the Rwandan genocide. International Journal of Mental Health Systems, 8(1), 12. https://doi.org/10.1186/1752-4458-8-12
843	No	Sexual Violence	Rotte, R. (2016). Western drones and African security. AFRICAN SECURITY REVIEW, 25(1), 85–94. https://doi.org/10.1080/10246029.2015.1124043
844	No	Non MCH	Rouhani, S. A., Scott, J., Greiner, A., Albutt, K., Hacker, M. R., Kuwert, P., VanRooyen, M., & Bartels, S. (2015). Stigma and Parenting Children Conceived From Sexual Violence. Pediatrics, 136(5), e1195-1203. https://doi.org/10.1542/peds.2014-3373
845	No	Non HSB	Rubenstein, L. S. (2011). Post-conflict health reconstruction: Search for a policy. Disasters, 35(4), 680–700. https://doi.org/10.1111/j.1467-7717.2010.01237.x
846	No	Non HSB	Ruckstuhl, L., Lengeler, C., Moyen, J. M., Garro, H., & Allan, R. (2017). Malaria case management by community health workers in the Central African Republic from 2009-2014: Overcoming challenges of access and instability due to conflict. Malaria Journal, 16(1), 388. https://doi.org/10.1186/s12936-017-2005-7
847	No	Non HSB	Ruiz-Casares, M., Steele, R., Bangura, R., & Oyat, G. (2017). Preventing Parent-Child Separation: Myths and Facts from a KAP Survey in Central and Western Liberia. GLOBAL SOCIAL WELFARE, 4(4), 219–231. https://doi.org/10.1007/s40609-017-0090-8
848	No	Non HSB	Rupiya, M. (2018). What Explains President Joseph Kabila’s Quest for a Third Term until Pressured to Reluctantly Relinquish Power, late in 2018? International Journal of African Renaissance Studies, 13(2), 42–58. Scopus. https://doi.org/10.1080/18186874.2018.1522932
849	No	Non HSB	Russell, A. (2011). Home, music and memory for the congolese in Kampala. Journal of Eastern African Studies, 5(2), 294–312. Scopus. https://doi.org/10.1080/17531055.2011.571390
850	No	Non SSA	Salhi, C., Scoglio, A. A. J., Ellis, H., Issa, O., & Lincoln, A. (2021). The relationship of pre- and post-resettlement violence exposure to mental health among refugees: A multi-site panel survey of somalis in the US and Canada. Social Psychiatry and Psychiatric Epidemiology, 56(6), 1015–1023. https://doi.org/10.1007/s00127-020-02010-8
851	No	Non HSB	Salih, A. M., Ahmed, J. M., Mohamed, J. F., & Alfaki, M. M. (2016). Reinventing the political role of health professionals in conflict prevention & reconciliation: The Sudanese model. Medicine, Conflict, and Survival, 32(2), 153–164. https://doi.org/10.1080/13623699.2016.1239172
852	No	IDP	Salihu, D., Wong, E. M. L., Kwan, R. Y. C., Ho, G. W. K., Chutiyami, M., Surajo, K. S., Bello, U. M., Ibrahim, A. A., Ali, M. U., Wang, S., Bashir, K., Jalo, H. A., Haddad, M. M., Suleiman, A. D., Ajio, D. K., Ali, G. M., & Leung, D. Y. P. (2022). Anxiety, depression and stress among internally displaced persons and host community in an armed conflict region: A comparative study. Psychiatry Resea…
853	No	Non HSB	Samset, I. (2002). Conflict of interests or interests in conflict? Diamonds and war in the DRC. Review of African Political Economy, 29(93–94), 463–480. Scopus. https://doi.org/10.1080/03056240208704633
854	No	Non SSA	Sandal-Wilson, C. (2023). The Colonial Clinic in Conflict: Towards a Medical History of the Palestinian Great Revolt, 1936-1939. Culture, Medicine and Psychiatry, 47(1), 12–36. https://doi.org/10.1007/s11013-022-09779-0
855	No	Not a study	Sandler, S. (2007a). Reunion at last—But with whom? A reply to Drs. Carter and Binder. Psychotherapy: Theory, Research, Practice, Training, 44(2), 145–147. https://doi.org/10.1037/0033-3204.44.2.145
856	No	Non HSB	Sandler, S. (2007b). The reunion process: A new focus in short-term dynamic psychotherapy. Psychotherapy: Theory, Research, Practice, Training, 44(2), 121–136. https://doi.org/10.1037/0033-3204.44.2.121
857	No	Non HSB	Sani, R., Adamou, H., Daddy, H., Amodou, M. I., Adoulaye, M. B., James, L. D., Garba, I., Idé, K., Hama, Y., & Sanoussi, S. (2018). INJURIES OF BOKO HARAM INSURGENCY IN SOUTH-EAST NIGER REPUBLIC. Journal of the West African College of Surgeons, 8(3), 22–44.
858	No	Non HSB	Santilhano, W., Bor, R., & Hewitt, L. M. M. (2019). The role of peer support and its contribution as an effective response to addressing the emotional well-being of pilots: A qualitative study of South African stakeholders. Aviation Psychology and Applied Human Factors, 9(2), 67–76. https://doi.org/10.1027/2192-0923/a000163
859	No	Non HSB	Savard, M., Badasu, M., & Recchia, H. (2021). Young mothers of Northern Uganda: A longitudinal study of individual and collective agency within a participatory program. Peace and Conflict: Journal of Peace Psychology, 27(4), 588–596. https://doi.org/10.1037/pac0000489
860	No	Gender Based Violence	Sawyer-Kurian, K. M., Wechsberg, W. M., & Luseno, W. K. (2009). Exploring the differences and similarities between black/African and coloured men regarding violence against women, substance abuse, and HIV risks in Cape Town, South Africa. Psychology of Men & Masculinity, 10(1), 13–29. https://doi.org/10.1037/a0013267
861	No	Refugee	Schafer, L. H. (2002). True survivors: East African refugee women. Africa Today, 49(2), 29–50. Scopus. https://doi.org/10.2979/aft.2002.49.2.28
862	No	Refugee	Schlaudt, V. A., Bosson, R., Williams, M. T., German, B., Hooper, L. M., Frazier, V., Carrico, R., & Ramirez, J. (2020). Traumatic experiences and mental health risk for refugees. International Journal of Environmental Research and Public Health, 17(6). Scopus. https://doi.org/10.3390/ijerph17061943
863	No	Non HSB	Schradin, C., & Pillay, N. (2004). The Striped Mouse (Rhabdomys pumilio) From the Succulent Karoo, South Africa: A Territorial Group-Living Solitary Forager With Communal Breeding and Helpers at the Nest. Journal of Comparative Psychology, 118(1), 37–47. https://doi.org/10.1037/0735-7036.118.1.37
864	No	Non SSA	Schuberth, M. (2015). A transformation from political to criminal violence? Politics, organised crime and the shifting functions of Haiti’s urban armed groups. CONFLICT SECURITY & DEVELOPMENT, 15(2), 169–196. https://doi.org/10.1080/14678802.2015.1030950
865	No	Non SSA	Schweitzer, R. D., Vromans, L., Brough, M., Asic-Kobe, M., Correa-Velez, I., Murray, K., & Lenette, C. (2018). Recently resettled refugee women-at-risk in Australia evidence high levels of psychiatric symptoms: Individual, trauma and post-migration factors predict outcomes. BMC Medicine, 16(1), 149. https://doi.org/10.1186/s12916-018-1143-2
866	No	Gender Based Violence	Scolese, A., Asghar, K., Pla Cordero, R., Roth, D., Gupta, J., & Falb, K. L. (2020). Disability status and violence against women in the home in North Kivu, Democratic Republic of Congo. Global Public Health, 15(7), 985–998. https://doi.org/10.1080/17441692.2020.1741661
867	No	Gender Based Violence	Scolese, A., Roth, D., O’Connor, M., De Dieu Hategekimana, J., & Falb, K. L. (2020). In-law-perpetrated abuse against women in North Kivu, Democratic Republic of Congo. International Journal of Gynaecology and Obstetrics: The Official Organ of the International Federation of Gynaecology and Obstetrics, 148(3), 405–406. https://doi.org/10.1002/ijgo.13005
868	No	Non HSB	Scott, K. M., Lim, C. C. W., Hwang, I., Adamowski, T., Al-Hamzawi, A., Bromet, E., Bunting, B., Ferrand, M. P., Florescu, S., Gureje, O., Hinkov, H., Hu, C., Karam, E., Lee, S., Posada-Villa, J., Stein, D., Tachimori, H., Viana, M. C., Xavier, M., & Kessler, R. C. (2016). The cross-national epidemiology of DSM-IV intermittent explosive disorder. Psychological Medicine, 46(15), 3161–3172. https://…
869	No	Non HSB	Scott, K., Sibeko, G., Cummings, B., Myers, B., Sorsdahl, K., Stein, D. J., Kuo, C., & Becker, S. J. (2020). Training the addiction treatment workforce in HIV endemic regions: An overview of the South Africa HIV Addiction Technology Transfer Center initiative. Training and Education in Professional Psychology, 14(1), 78–85. https://doi.org/10.1037/tep0000286
870	No	Non HSB	Sedda, L., Qi, Q., & Tatem, A. J. (2015). A geostatistical analysis of the association between armed conflicts and Plasmodium falciparum malaria in Africa, 1997-2010. MALARIA JOURNAL, 14, 500. https://doi.org/10.1186/s12936-015-1024-5
871	No	Non HSB	Seyller, C., Desbureaux, S., Ongolo, S., Karsenty, A., Simonet, G., Faure, J., & Brimont, L. (2016). The „Virtual Economy“ of REDD+ Projects: Does Private Certification of REDD+ Projects Ensure Their Environmental Integrity? International Forestry Review, 18(2), 231–246. Scopus. https://doi.org/10.1505/146554816818966273
872	No	Non HSB	Shaffer, J. G., Grant, D. S., Schieffelin, J. S., Boisen, M. L., Goba, A., Hartnett, J. N., Levy, D. C., Yenni, R. E., Moses, L. M., Fullah, M., Momoh, M., Fonnie, M., Fonnie, R., Kanneh, L., Koroma, V. J., Kargbo, K., Ottomassathien, D., Muncy, I. J., Jones, A. B., … Garry, R. F. (2014). Lassa fever in post-conflict sierra leone. PLoS Neglected Tropical Diseases, 8(3), e2748. https://doi.org/10.…
873	No	Non CS	Shah, N. K. (2013). Corporate philanthropy and conflicts of interest in public health: ExxonMobil, Equatorial Guinea, and malaria. Journal of Public Health Policy, 34(1), 121–136. Scopus. https://doi.org/10.1057/jphp.2012.60
874	No	Refugee	Shannon, P. J., Wieling, E., McCleary, J. S., & Becher, E. (2015). Exploring the mental health effects of political trauma with newly arrived refugees. Qualitative Health Research, 25(4), 443–457. https://doi.org/10.1177/1049732314549475
875	No	Non HSB	Shannonhouse, L. R., Bialo, J. A., Majuta, A. R., Zeligman, M. R., Davis, D. E., McElroy-Heltzel, S. E., Aten, J. D., Davis, E. B., Van Tongeren, D. R., & Hook, J. N. (2019). Conserving resources during chronic disaster: Impacts of religious and meaning-focused coping on Botswana drought survivors. Psychological Trauma: Theory, Research, Practice, and Policy, 11(2), 137–146. https://doi.org/10.10…
876	No	Non HSB	Sharaf Eldin, G. S., Fadl-Elmula, I., Ali, M. S., Ali, A. B., Salih, A. L. G., Mallard, K., Bottomley, C., & McNerney, R. (2011). Tuberculosis in Sudan: A study of Mycobacterium tuberculosis strain genotype and susceptibility to anti-tuberculosis drugs. BMC Infectious Diseases, 11, 219. https://doi.org/10.1186/1471-2334-11-219
877	No	IDP	Sharma, M., Koenen, K. C., Borba, C. P. C., Williams, D. R., & Deng, D. K. (2022). The measurement of war-related trauma amongst internally displaced men and women in South Sudan: Psychometric analysis of the Harvard Trauma Questionnaire. Journal of Affective Disorders, 304, 102–112. https://doi.org/10.1016/j.jad.2022.02.016
878	No	Non HSB	Shears, P., & Garavan, C. (2020). The 2018/19 Ebola epidemic the Democratic Republic of the Congo (DRC): Epidemiology, outbreak control, and conflict. Infection Prevention in Practice, 2(1). Scopus. https://doi.org/10.1016/j.infpip.2020.100038
879	No	Non HSB	Shemyakina, O. N. (2021). Political violence and child health: Results from Zimbabwe. ECONOMICS & HUMAN BIOLOGY, 42, 101010. https://doi.org/10.1016/j.ehb.2021.101010
880	No	Non CS	Shields, N., Nadasen, K., & Pierce, L. (2013). Community violence and psychological distress in South African and U.S. Children. International Perspectives in Psychology: Research, Practice, Consultation, 2(4), 286–300. https://doi.org/10.1037/a0033271
881	No	Non HSB	Sikkema, K. J., Watt, M. H., Meade, C. S., Ranby, K. W., Kalichman, S. C., Skinner, D., & Pieterse, D. (2011). Mental health and HIV sexual risk behavior among patrons of alcohol serving venues in Cape Town, South Africa. Journal of Acquired Immune Deficiency Syndromes (1999), 57(3), 230–237. https://doi.org/10.1097/QAI.0b013e3182167e7a
882	No	Non HSB	Silva, M., & Pereira, H. (2022). The Impact of Life Trauma on Mental Health and Suicidal Behavior: A Study from Portuguese Language Countries. Behavioral Sciences (Basel, Switzerland), 12(4). https://doi.org/10.3390/bs12040102
883	No	Non HSB	Simms, C. (2014). Sub-Saharan Africa’s HIV pandemic. American Psychologist, 69(1), 94–95. https://doi.org/10.1037/a0034964
884	No	Non HSB	Singh, N. S., Ataullahjan, A., Ndiaye, K., Das, J. K., Wise, P. H., Altare, C., Ahmed, Z., Sami, S., Akik, C., Tappis, H., Mirzazada, S., Garcés-Palacio, I. C., Ghattas, H., Langer, A., Waldman, R. J., Spiegel, P., Bhutta, Z. A., & Blanchet, K. (2021). Delivering health interventions to women, children, and adolescents in conflict settings: What have we learned from ten country case studies? Lanc…
885	No	Non HSB	Singh, N. S., Prabhakar, P., Ssali, A., Namakula, S., Namatovu, J., Kapiti, R., Kasiri, J., & Mounier-Jack, S. (2022). „They will say you want to make their home die“: A mixed methods study to assess modern family planning use in partnered South Sudanese refugee and host populations in Northern Uganda. PLOS Global Public Health, 2(6), e0000348. https://doi.org/10.1371/journal.pgph.0000348
886	No	Non HSB	Situma, J., & Mutsotso, B. M. (2022). The Factor of Knowledge Implementation and the Development Status of Sub-Saharan African Countries. Thought and Practice, 8(1), 27–49. https://doi.org/10.4314/tp.v8i1.3
887	No	Non HSB	Sjoholm, A., Alga, A., & von Schreeb, J. (2020). A Last Resort When There is No Blood: Experiences and Perceptions of Intraoperative Autotransfusion Among Medical Doctors Deployed to Resource-Limited Settings. WORLD JOURNAL OF SURGERY, 44(12), 4052–4059. https://doi.org/10.1007/s00268-020-05749-y
888	No	Non HSB	Skylstad, V., Nalugya, J. S., Skar, A., Opesen, C., Ndeezi, G., Okello, E. S., Moland, K. M., Engebretsen, I., & Tumwine, J. K. (2022). „As soon as they can hold a glass, they begin taking alcohol“: A qualitative study on early childhood substance use in Mbale District, Uganda. BMC Public Health, 22(1), 812. https://doi.org/10.1186/s12889-022-13140-w
889	No	Non HSB	Sliep, Y., Weingarten, K., & Gilbert, A. (2004). Narrative Theatre as an Interactive Community Approach to Mobilizing Collective Action in Northern Uganda. Families, Systems, & Health, 22(3), 306–320. https://doi.org/10.1037/1091-7527.22.3.306
890	No	Sexual Violence	Smith, J. R., Ho, L. S., Langston, A., Mankani, N., Shivshanker, A., & Perera, D. (2013). Clinical care for sexual assault survivors multimedia training: A mixed-methods study of effect on healthcare providers’ attitudes, knowledge, confidence, and practice in humanitarian settings. Conflict and Health, 7(1). Scopus. https://doi.org/10.1186/1752-1505-7-14
891	No	Non HSB	Snyder, J. D., Boan, D., Aten, J. D., Davis, E. B., Van Grinsven, L., Liu, T., & Worthington, E. L. J. (2020). Resource Loss and Stress Outcomes in a Setting of Chronic Conflict: The Conservation of Resources Theory in the Eastern Congo. Journal of Traumatic Stress, 33(3), 227–237. https://doi.org/10.1002/jts.22448
892	No	Non MCH	Sobe Jermano Boyong, C., Kankya, C., James, M., Munyeme, M., Jubara, A. S., Ndoboli, D., Ekuka, G., & Muwonge, A. (2018). Dynamics of tuberculosis in Wau, South Sudan during a period of armed conflict. Journal of Clinical Tuberculosis and Other Mycobacterial Diseases, 12, 54–65. https://doi.org/10.1016/j.jctube.2018.06.001
893	No	Non HSB	Sodemann, M., Veirum, J., Biai, S., Nielsen, J., Bale, C., Skytte Jakobsen, M., Gustafson, P., & Aaby, P. (2004). Reduced case fatality among hospitalized children during a war in Guinea-Bissau: A lesson in equity. Acta Paediatrica (Oslo, Norway : 1992), 93(7), 959–964.
894	No	Non HSB	Somerville, K., Neal-Barnett, A., Stadulis, R., Manns-James, L., & Stevens-Robinson, D. (2021). Hair Cortisol Concentration and Perceived Chronic Stress in Low-Income Urban Pregnant and Postpartum Black Women. Journal of Racial and Ethnic Health Disparities, 8(2), 519–531. https://doi.org/10.1007/s40615-020-00809-4
895	No	Non HSB	Sommer, M., Munoz-Laboy, M., Wilkinson Salamea, E., Arp, J., Falb, K. L., Rudahindwa, N., & Stark, L. (2018). How Narratives of Fear Shape Girls’ Participation in Community Life in Two Conflict-Affected Populations. Violence Against Women, 24(5), 565–585. Scopus. https://doi.org/10.1177/1077801217710000
896	No	Gender Based Violence	Sommer, M., Muñoz-Laboy, M., Williams, A., Mayevskaya, Y., Falb, K., Abdella, G., & Stark, L. (2018). How gender norms are reinforced through violence against adolescent girls in two conflict-affected populations. Child Abuse & Neglect, 79, 154–163. https://doi.org/10.1016/j.chiabu.2018.02.002
897	No	Sexual Violence	Spangaro, J., Adogu, C., Ranmuthugala, G., Powell Davies, G., Steinacker, L., & Zwi, A. (2013). What evidence exists for initiatives to reduce risk and incidence of sexual violence in armed conflict and other humanitarian crises? A systematic review. PloS One, 8(5), e62600. https://doi.org/10.1371/journal.pone.0062600
898	No	Systematic Review	Spiegel, P. B., Bennedsen, A. R., Claass, J., Bruns, L., Patterson, N., Yiweza, D., & Schilperoord, M. (2007). Prevalence of HIV infection in conflict-affected and displaced people in seven sub-Saharan African countries: A systematic review. Lancet, 369(9580), 2187–2195. Scopus. https://doi.org/10.1016/S0140-6736(07)61015-0
899	No	Refugee	Spiegel, P. B., Schilperoord, M., & Dahab, M. (2014). High-risk sex and displacement among refugees and surrounding populations in 10 countries: The need for integrating interventions. AIDS, 28(5), 761–771. Scopus. https://doi.org/10.1097/QAD.0000000000000118
900	No	Non HSB	Ssonko, C., Gonzalez, L., Mesic, A., Da Fonseca, M. S., Achar, J., Safar, N., Martin, B., Wong, S., & Casas, E. C. (2017). Delivering HIV care in challenging operating environments: The MSF experience towards differentiated models of care for settings with multiple basic health care needs. Journal of the International AIDS Society, 20, 14–20. Scopus. https://doi.org/10.7448/IAS.20.5.21654
901	No	Non HSB	Stalmans, M. E., Massad, T. J., Peel, M. J. S., Tarnita, C. E., & Pringle, R. M. (2019). War-induced collapse and asymmetric recovery of large-mammal populations in Gorongosa National Park, Mozambique. PloS One, 14(3), e0212864. https://doi.org/10.1371/journal.pone.0212864
902	No	Refugee	Stark, L., DeCormier Plosky, W., Horn, R., & Canavera, M. (2015). „He always thinks he is nothing“: The psychosocial impact of discrimination on adolescent refugees in urban Uganda. Social Science & Medicine (1982), 146, 173–181. https://doi.org/10.1016/j.socscimed.2015.10.045
903	No	Sexual Violence	Stark, L., Landis, D., Thomson, B., & Potts, A. (2016). Navigating support, resilience, and care: Exploring the impact of informal social networks on the rehabilitation and care of young female survivors of sexual violence in northern Uganda. Peace and Conflict: Journal of Peace Psychology, 22(3), 217–225. https://doi.org/10.1037/pac0000162
904	No	Non HSB	Stark, L., Robinson, M. V., Seff, I., Hassan, W., & Allaf, C. (2020). SALaMA study protocol: A mixed methods study to explore mental health and psychosocial support for conflict-affected youth in Detroit, Michigan. BMC Public Health, 20(1), 38. https://doi.org/10.1186/s12889-020-8155-5
905	No	Non SSA	Staub, E. (2018). Preventing violence and promoting active bystandership and peace: My life in research and applications. Peace and Conflict: Journal of Peace Psychology, 24(1), 95–111. https://doi.org/10.1037/pac0000301
906	No	Refugee	Steinberg, D. M., Sidora-Arcoleo, K., Serebrisky, D., & Feldman, J. M. (2012). The relationship between caregivers’ post-traumatic stress disorder and their asthma health beliefs in an ethnic minority inner-city sample. The Journal of Asthma : Official Journal of the Association for the Care of Asthma, 49(7), 724–730. https://doi.org/10.3109/02770903.2012.696169
907	No	Non HSB	Stepakoff, S., Hubbard, J., Katoh, M., Falk, E., Mikulu, J.-B., Nkhoma, P., & Omagwa, Y. (2006). Trauma healing in refugee camps in guinea: A psychosocial program for Liberian and Sierra Leonean survivors of torture and war. American Psychologist, 61(8), 921–932. https://doi.org/10.1037/0003-066X.61.8.921
908	No	Non HSB	Steven, V. J., Deitch, J., Dumas, E. F., Gallagher, M. C., Nzau, J., Paluku, A., & Casey, S. E. (2019). „Provide care for everyone please“: Engaging community leaders as sexual and reproductive health advocates in North and South Kivu, Democratic Republic of the Congo. Reproductive Health, 16(1), 98. https://doi.org/10.1186/s12978-019-0764-z
909	No	Refugee	Stevens, J. S., Ely, T. D., Sawamura, T., Guzman, D., Bradley, B., Ressler, K. J., & Jovanovic, T. (2016). CHILDHOOD MALTREATMENT PREDICTS REDUCED INHIBITION-RELATED ACTIVITY IN THE ROSTRAL ANTERIOR CINGULATE IN PTSD, BUT NOT TRAUMA-EXPOSED CONTROLS. Depression and Anxiety, 33(7), 614–622. https://doi.org/10.1002/da.22506
910	No	Non HSB	Stiles, D. A., Alaraudanjoki, E., Wilkinson, L. R., Ritchie, K. L., & Brown, K. A. (2021). Researching the Effectiveness of Tree of Life: An Imbeleko Approach to Counseling Refugee Youth. Journal of Child & Adolescent Trauma, 14(1), 123–139. https://doi.org/10.1007/s40653-019-00286-w
911	No	Non HSB	Strand, R. T., Fernandes Dias, L., Bergström, S., & Andersson, S. (2007). Unexpected low prevalence of HIV among fertile women in Luanda, Angola. Does war prevent the spread of HIV? International Journal of STD & AIDS, 18(7), 467–471. https://doi.org/10.1258/095646207781147300
912	No	Non HSB	Su, S., Frounfelker, R. L., Desrosiers, A., Brennan, R. T., Farrar, J., & Betancourt, T. S. (2021). Classifying childhood war trauma exposure: Latent profile analyses of Sierra Leone’s former child soldiers. Journal of Child Psychology and Psychiatry, and Allied Disciplines, 62(6), 751–761. https://doi.org/10.1111/jcpp.13312
913	No	Non HSB	Su, S., Wang, X., Pollock, J. S., Treiber, F. A., Xu, X., Snieder, H., McCall, W. V., Stefanek, M., & Harshfield, G. A. (2015). Adverse childhood experiences and blood pressure trajectories from childhood to young adulthood: The Georgia stress and Heart study. Circulation, 131(19), 1674–1681. https://doi.org/10.1161/CIRCULATIONAHA.114.013104
914	No	Non HSB	Sule, A., & Abdullah, F. A. (2019). Optimal control and sensitivity analysis of SIV→HIV dynamics with effects of infected immigrants in sub-Saharan Africa. MATHEMATICAL METHODS IN THE APPLIED SCIENCES, 42(6), 1729–1744. https://doi.org/10.1002/mma.4781
915	No	Refugee	Sumbele, I. U. N., Asoba, G. N., Teh, R. N., Metuge, S., Anchang-Kimbi, J. K., & Nkuo-Akenji, T. (2020). Burden of moderate to severe anaemia and severe stunting in children < 3 years in conflict-hit Mount Cameroon: A community based descriptive cross-sectional study. BMC Pediatrics, 20(1), 396. https://doi.org/10.1186/s12887-020-02296-2
916	No	Not a study	Sundvall, M., Titelman, D., DeMarinis, V., Borisova, L., & Çetrez, Ö. (2021). Safe but isolated—An interview study with Iraqi refugees in Sweden about social networks, social support, and mental health. The International Journal of Social Psychiatry, 67(4), 351–359. https://doi.org/10.1177/0020764020954257
917	No	Not a study	Sunga, L. S. (2008). Terrorism, human rights and the case for world government. INTERNATIONAL AFFAIRS, 84(2), 371–372.
918	No	Sexual Violence	Supervie, V., Halima, Y., & Blower, S. (2010). Assessing the impact of mass rape on the incidence of HIV in conflict-affected countries. AIDS, 24(18), 2841–2847. Scopus. https://doi.org/10.1097/QAD.0b013e32833fed78
919	No	Non HSB	Surbeck, M., Fowler, A., Deimel, C., & Hohmann, G. (2009). Evidence for the consumption of arboreal, diurnal primates by bonobos (Pan paniscus). American Journal of Primatology, 71(2), 171–174. Scopus. https://doi.org/10.1002/ajp.20634
920	No	Non HSB	Swanson, M. H., Johnston, A., Rouse, J. B., & Schwebel, D. C. (2018). Sibling supervision: A risk factor for unintentional childhood injury in rural Uganda? Clinical Practice in Pediatric Psychology, 6(4), 364–374. https://doi.org/10.1037/cpp0000252
921	No	Refugee	Tang, S. S., & Fox, S. H. (2001). Traumatic experiences and the mental health of Senegalese refugees. The Journal of Nervous and Mental Disease, 189(8), 507–512. https://doi.org/10.1097/00005053-200108000-00003
922	No	Systematic Review	Tangermann, R. H., Hull, H. F., Jafari, H., Nkowane, B., Everts, H., & Aylward, R. B. (2000). Eradication of poliomyelitis in countries affected by conflict. Bulletin of the World Health Organization, 78(3), 330–338.
923	No	Gender Based Violence	Taraschi, G., Manin, E., Bianchi De Micheli, F., & Abdulcadir, J. (2022). Defibulation can recall the trauma of female genital mutilation/cutting: A case report. Journal of Medical Case Reports, 16(1), 223. https://doi.org/10.1186/s13256-022-03445-0
924	No	Refugee	Tay, A. K., Rees, S., Chen, J., Kareth, M., & Silove, D. (2015). The structure of post-traumatic stress disorder and complex post-traumatic stress disorder amongst West Papuan refugees. BMC Psychiatry, 15, 111. https://doi.org/10.1186/s12888-015-0480-3
925	No	Non HSB	Taylor, S. A. J., Perez-Ferrer, C., Griffiths, A., & Brunner, E. (2015). Scaling up nutrition in fragile and conflict-affected states: The pivotal role of governance. Social Science and Medicine, 126, 119–127. Scopus. https://doi.org/10.1016/j.socscimed.2014.12.016
926	No	Non SSA	Teitelman, A. M., Jemmott III, J. B., Bellamy, S. L., Icard, L. D., O’Leary, A., Heeren, G. A., Ngwane, Z., & Ratcliffe, S. J. (2016). Partner violence, power, and gender differences in South African adolescents’ HIV/sexually transmitted infections risk behaviors. Health Psychology, 35(7), 751–760. https://doi.org/10.1037/hea0000351
927	No	Non HSB	Thalmayer, A. G., Job, S., Shino, E. N., Robinson, S. L., & Saucier, G. (2021). ǂŪsigu: A mixed-method lexical study of character description in Khoekhoegowab. Journal of Personality and Social Psychology, 121(6), 1258–1283. https://doi.org/10.1037/pspp0000372
928	No	Non HSB	Thiede, B. C., Hancock, M., Kodouda, A., & Piazza, J. (2020). Exposure to Armed Conflict and Fertility in Sub-Saharan Africa. DEMOGRAPHY, 57(6), 2113–2141. https://doi.org/10.1007/s13524-020-00923-2
929	No	Non SSA	Thomas, S., Thomas, S., Nafees, B., & Bhugra, D. (2004). ’I was running away from death’- the pre-flight experiences of unaccompanied asylum seeking children in the UK. Child: Care, Health and Development, 30(2), 113–122. https://doi.org/10.1111/j.1365-2214.2003.00404.x
930	No	Non SSA	Thompson, R. R., Holman, E. A., & Silver, R. C. (2020). Worst Life Events and Media Exposure to Terrorism in a Nationally Representative U.S. Sample. Journal of Traumatic Stress, 33(6), 984–993. https://doi.org/10.1002/jts.22534
931	No	Non HSB	Thomsen, T. M., & Bjerngaard, R. (2008). Beyond night commuting: Psychosocial needs among war affected children in Uganda. Nordic Psychology, 60(2), 87–100. https://doi.org/10.1027/1901-2276.60.2.87
932	No	Non HSB	Tiembré, I., Benié, J., Coulibaly, A., Dagnan, S., Ekra, D., Coulibaly, S., & Tagliante-Saracino, J. (2011). [Impact of armed conflict on the health care system of a sanitary district in Cote d’Ivoire]. Medecine tropicale : revue du Corps de sante colonial, 71(3), 249–252.
933	No	Systematic Review	Tijjani, S. J., & Ma, L. (2020). Is Nigeria prepared and ready to respond to the COVID-19 pandemic in its conflict-affected northeastern states? International Journal for Equity in Health, 19(1), 77. https://doi.org/10.1186/s12939-020-01192-6
934	No	IDP	Tippens, J. A., Hatton-Bowers, H., Honomichl, R., Wheeler, L. A., Miamidian, H. M., Bash, K. L., Howell Smith, M. C., Nyaoro, D., Byrd, J. J., Packard, S. E., & Teufel-Shone, N. I. (2021). Psychological distress prevalence and associated stressors and supports among urban-displaced Congolese adults in Kenya. American Journal of Orthopsychiatry, 91(5), 626–634. https://doi.org/10.1037/ort0000564
935	No	Non HSB	Titeca, K., & Costeur, T. (2015). An LRA for everyone: Howdifferent actors frame the lord’s resistance army. African Affairs, 114(454), 92–114. Scopus. https://doi.org/10.1093/afraf/adu081
936	No	Sexual Violence	Tol, W. A., Stavrou, V., Greene, M. C., Mergenthaler, C., van Ommeren, M., & García Moreno, C. (2013). Sexual and gender-based violence in areas of armed conflict: A systematic review of mental health and psychosocial support interventions. Conflict and Health, 7(1), 16. https://doi.org/10.1186/1752-1505-7-16
937	No	Non HSB	Tomás, J. M., Gutiérrez, M., & Sancho, P. (2017). Factorial validity of the General Health Questionnaire 12 in an Angolan sample. European Journal of Psychological Assessment, 33(2), 116–122. https://doi.org/10.1027/1015-5759/a000278
938	No	Non HSB	Tong, J., Valverde, O., Mahoudeau, C., Yun, O., & Chappuis, F. (2011). Challenges of controlling sleeping sickness in areas of violent conflict: Experience in the Democratic Republic of Congo. Conflict and Health, 5(1). Scopus. https://doi.org/10.1186/1752-1505-5-7
939	No	Refugee	Toyi, M.-T. (2017). Ethnic conflict in Burundi implications for education and Culture. Matatu, 48(2), 403–417. Scopus. https://doi.org/10.1163/18757421-04802010
940	No	Non HSB	Trefon, T. (2009). Public service provision in a failed state: Looking beyond predation in the democratic republic of Congo. Review of African Political Economy, 36(119), 9–21. Scopus. https://doi.org/10.1080/03056240902863587
941	No	Non HSB	Trenholm, J., Olsson, P., Blomqvist, M., & Ahlberg, B. M. (2013). Constructing Soldiers from Boys in Eastern Democratic Republic of Congo. Men and Masculinities, 16(2), 203–227. Scopus. https://doi.org/10.1177/1097184X12470113
942	No	Non HSB	Tropp, L. R., Hawi, D. R., O’Brien, T. C., Gheorghiu, M., Zetes, A., & Butz, D. A. (2017). Intergroup contact and the potential for post-conflict reconciliation: Studies in Northern Ireland and South Africa. Peace and Conflict: Journal of Peace Psychology, 23(3), 239–249. https://doi.org/10.1037/pac0000236
943	No	Non HSB	Trudeau, M. O., Baron, E., Hérard, P., Labar, A. S., Lassalle, X., Teicher, C. L., & Rothstein, D. H. (2015). Surgical care of pediatric patients in the humanitarian setting: The médecins sans frontières experience, 2012-2013. JAMA Surgery, 150(11), 1080–1085. Scopus. https://doi.org/10.1001/jamasurg.2015.1928
944	No	Non HSB	Tsai, A. C., Eisa, M. A., Crosby, S. S., Sirkin, S., Heisler, M., Leaning, J., & Iacopino, V. (2012). Medical evidence of human rights violations against non-Arabic-speaking civilians in Darfur: A cross-sectional study. PLoS Medicine, 9(4), e1001198. https://doi.org/10.1371/journal.pmed.1001198
945	No	Non HSB	Turner, M. D., & Moumouni, O. (2019). Mosaics of property: Control of village land in West Africa. Journal of Peasant Studies, 46(6), 1167–1191. Scopus. https://doi.org/10.1080/03066150.2018.1439931
946	No	Non MCH	Turpin, R. E., Dyer, T. V., Dangerfield, D. T. 2nd, Liu, H., & Mayer, K. H. (2020). Syndemic latent transition analysis in the HPTN 061 cohort: Prospective interactions between trauma, mental health, social support, and substance use. Drug and Alcohol Dependence, 214, 108106. https://doi.org/10.1016/j.drugalcdep.2020.108106
947	No	Non HSB	Tweheyo, R., Konde-Lule, J., Tumwesigye, N. M., & Sekandi, J. N. (2010). Male partner attendance of skilled antenatal care in peri-urban Gulu district, Northern Uganda. BMC Pregnancy and Childbirth, 10, 53. https://doi.org/10.1186/1471-2393-10-53
948	No	Duplicate	Tyndall, J. A., Ndiaye, K., Weli, C., Dejene, E., Ume, N., Inyang, V., Okere, C., Sandberg, J., & Waldman, R. J. (2021). Correction to: The relationship between armed conflict and reproductive, maternal, newborn and child health and nutrition status and services in northeastern Nigeria: A mixed-methods case study. Conflict and Health, 15(1), 11. https://doi.org/10.1186/s13031-021-00348-7
949	No	Non HSB	Ugwu, D. I., Orjiakor, C. T., Ugwu, L. I., Ezedum, C. E., Ngwoke, O. R., & Ezebuilo, C. (2020). Narratives of childless widows: Exploring the lived experiences and well-being of childless widows in rural Nigeria. International Journal of Qualitative Studies on Health and Well-Being, 15(1), 1713657. https://doi.org/10.1080/17482631.2020.1713657
950	No	Refugee	Unterhitzenberger, J., & Rosner, R. (2016). Case report: Manualized trauma-focused cognitive behavioral therapy with an unaccompanied refugee minor girl. European Journal of Psychotraumatology, 7, 29246. https://doi.org/10.3402/ejpt.v7.29246
951	No	Non HSB	Urdal, H., & Hoelscher, K. (2012). Explaining Urban Social Disorder and Violence: An Empirical Study of Event Data from Asian and Sub-Saharan African Cities. INTERNATIONAL INTERACTIONS, 38(4), 512–528. https://doi.org/10.1080/03050629.2012.697427
952	No	Not a study	Utzinger, J., & Weiss, M. G. (2007). Editorial: Armed conflict, war and public health. Tropical Medicine & International Health : TM & IH, 12(8), 903–906. https://doi.org/10.1111/j.1365-3156.2007.01885.x
953	No	Non HSB	Valchev, V. H., van de Vijver, F. J. R., Nel, J. A., Rothmann, S., & Meiring, D. (2013). The use of traits and contextual information in free personality descriptions across ethnocultural groups in South Africa. Journal of Personality and Social Psychology, 104(6), 1077–1091. https://doi.org/10.1037/a0032276
954	No	Systematic Review	Valenti, M., Ormhaug, C. M., Mtonga, R. E., & Loretz, J. (2007). Armed violence: A health problem, a public health approach. Journal of Public Health Policy, 28(4), 389–400. https://doi.org/10.1057/palgrave.jphp.3200150
955	No	Non HSB	Vallières, F., Hyland, P., & Murphy, J. (2021). Navigating the who, where, what, when, how and why of trauma exposure and response. European Journal of Psychotraumatology, 12(1), 1855903. https://doi.org/10.1080/20008198.2020.1855903
956	No	Refugee	Van Boetzelaer, E., Fotso, A., Angelova, I., Huisman, G., Thorson, T., Hadj-Sahraoui, H., Kremer, R., & Kuehne, A. (2022). Health conditions of migrants, refugees and asylum seekers on search and rescue vessels on the central Mediterranean Sea, 2016-2019: A retrospective analysis. BMJ Open, 12(1). Scopus. https://doi.org/10.1136/bmjopen-2021-053661
957	No	Non MCH	Van Brusselen, D., Simons, E., Luendo, T., Habarugira, D., Ngowa, J., Mitutso, N. N., Moluh, Z., Steenssens, M., Seguin, R., Vochten, H., Ngabo, L., Isaakidis, P., & Ferlazzo, G. (2020). Improving pediatric TB diagnosis in North Kivu (DR Congo), focusing on a clinical algorithm including targeted Xpert MTB/RIF on gastric aspirates. Conflict and Health, 14, 26. https://doi.org/10.1186/s13031-020-0…
958	No	Non CS	van der Westhuizen, C., Williams, J. K., Stein, D. J., & Sorsdahl, K. (2017). Assault injury presentation and lifetime psychological trauma in emergency centre patients in South Africa: A cross-sectional study. Psychological Trauma: Theory, Research, Practice, and Policy, 9(3), 258–266. https://doi.org/10.1037/tra0000223
959	No	Non HSB	Van Duijl, M., Cardeña, E., & De Jong, J. T. V. M. (2005). The validity of DSM-IV dissociative disorders categories in south-west Uganda. Transcultural Psychiatry, 42(2), 219–241. https://doi.org/10.1177/1363461505052666
960	No	non mch	van Duijl, M., Kleijn, W., & de Jong, J. (2014). Unravelling the spirits’ message: A study of help-seeking steps and explanatory models among patients suffering from spirit possession in Uganda. International Journal of Mental Health Systems, 8, 24. https://doi.org/10.1186/1752-4458-8-24
961	No	Non HSB	Van Puijenbroek, J. (2008). Human security from below, a case study from the Ituri district, Democratic Republic of Congo. Security and Human Rights, 19(1), 45-53+101. Scopus. https://doi.org/10.1163/187502308784048573
962	No	Non HSB	van Reisen, M., Stokmans, M., Vallejo, B., Nakazibwe, P., & Baluka, Z. M. (2022). The Effect of Trauma Counseling Support and Social Protection on Enhancing Social Economic Resilience in Vulnerable Communities: A Natural Experiment in Northern Uganda. EUROPEAN JOURNAL OF DEVELOPMENT RESEARCH, 34(5), 2346–2372. https://doi.org/10.1057/s41287-022-00520-6
963	No	Non HSB	Veale, A., Worthen, M., & McKay, S. (2017). Transformative spaces in the social reintegration of former child soldier young mothers in Sierra Leone, Liberia, and Northern Uganda. Peace and Conflict: Journal of Peace Psychology, 23(1), 58–66. https://doi.org/10.1037/pac0000212
964	No	Non HSB	Veit, A., & Biecker, S. (2022). Love or crime? Law-making and the policing of teenage sexuality in Uganda and the Democratic Republic of Congo. Journal of Eastern African Studies, 16(1), 138–159. Scopus. https://doi.org/10.1080/17531055.2022.2075818
965	No	Refugee	Veko, J. O. (2005). Repairing infrastructure for refugees in Congo. Engineers Australia, 77(4), 34–36. Scopus.
966	No	Non HSB	Ventevogel, P., Jordans, M., Reis, R., & De Jong, J. (2013). Madness or sadness? Local concepts of mental illness in four conflict-affected African communities. Conflict and Health, 7(1). Scopus. https://doi.org/10.1186/1752-1505-7-3
967	No	Sexual Violence	Verelst, A., Bal, S., De Schryver, M., Say Kana, N., Broekaert, E., & Derluyn, I. (2020). The Impact of Avoidant/Disengagement Coping and Social Support on the Mental Health of Adolescent Victims of Sexual Violence in Eastern Congo. Frontiers in Psychiatry, 11, 382. https://doi.org/10.3389/fpsyt.2020.00382
968	No	Sexual Violence	Verelst, A., De Schryver, M., Broekaert, E., & Derluyn, I. (2014). Mental health of victims of sexual violence in eastern Congo: Associations with daily stressors, stigma, and labeling. BMC Women’s Health, 14, 106. https://doi.org/10.1186/1472-6874-14-106
969	No	IDP	Verwimp, P., Osti, D., & Ostby, G. (2020). Forced Displacement, Migration, and Fertility in Burundi. POPULATION AND DEVELOPMENT REVIEW, 46(2), 287–319. https://doi.org/10.1111/padr.12316
970	No	Non HSB	Villa-Vicencio, C. (2014). Honest mourning and peace psychology: The case of mourning Mandela. Peace and Conflict: Journal of Peace Psychology, 20(2), 159–162. https://doi.org/10.1037/pac0000016
971	No	Non HSB	Vindevogel, S., Ager, A., Schiltz, J., Broekaert, E., & Derluyn, I. (2015). Toward a culturally sensitive conceptualization of resilience: Participatory research with war-affected communities in northern Uganda. Transcultural Psychiatry, 52(3), 396–416. https://doi.org/10.1177/1363461514565852
972	No	Non HSB	Vindevogel, S., Schryver, M. de, Broekaert, E., & Derluyn, I. (2013). War-related experiences of former child soldiers in northern Uganda: Comparison with non-recruited youths. Paediatrics and International Child Health, 33(4), 281–291. https://doi.org/10.1179/2046905513Y.0000000084
973	No	Non HSB	Vindevogel, S., Wessells, M., De Schryver, M., Broekaert, E., & Derluyn, I. (2012). Informal and formal supports for former child soldiers in Northern Uganda. TheScientificWorldJournal, 2012, 825028. https://doi.org/10.1100/2012/825028
974	No	Non HSB	Vindevogel, S., Wessells, M., De Schryver, M., Broekaert, E., & Derluyn, I. (2014). Dealing with the consequences of war: Resources of formerly recruited and non-recruited youth in northern Uganda. The Journal of Adolescent Health : Official Publication of the Society for Adolescent Medicine, 55(1), 134–140. https://doi.org/10.1016/j.jadohealth.2013.11.023
975	No	Refugee	Vinson, G. A., & Chang, Z. (2012). PTSD symptom structure among West African war trauma survivors living in African refugee camps: A factor-analytic investigation. Journal of Traumatic Stress, 25(2), 226–231. https://doi.org/10.1002/jts.21681
976	No	Systematic Review	Vivalya, B. M. N., Vagheni, M. M., Kitoko, G. M. B., Vutegha, J. M., Kalume, A. K., Piripiri, A. L., Masika, Y. D., & Mbeva, J.-B. K. (2022). Developing mental health services during and in the aftermath of the Ebola virus disease outbreak in armed conflict settings: A scoping review. Globalization and Health, 18(1), 71. https://doi.org/10.1186/s12992-022-00862-0
977	No	Non HSB	Vivalya, B. M., Bin Kitoko, G. M., Nzanzu, A. K., Vagheni, M. M., Masuka, R. K., Mugizi, W., & Ashaba, S. (2020). Affective and Psychotic Disorders in War-Torn Eastern Part of the Democratic Republic of the Congo: A Cross-Sectional Study. Psychiatry Journal, 2020, 9190214. https://doi.org/10.1155/2020/9190214
978	No	Non HSB	Voisin, D. R., Neilands, T. B., & Hunnicutt, S. (2011). Mechanisms linking violence exposure and school engagement among african american adolescents: Examining the roles of psychological problem behaviors and gender. The American Journal of Orthopsychiatry, 81(1), 61–71. https://doi.org/10.1111/j.1939-0025.2010.01072.x
979	No	Non HSB	von Uexkull, N., Croicu, M., Fjelde, H., & Buhaug, H. (2016). Civil conflict sensitivity to growing-season drought. PROCEEDINGS OF THE NATIONAL ACADEMY OF SCIENCES OF THE UNITED STATES OF AMERICA, 113(44), 12391–12396. https://doi.org/10.1073/pnas.1607542113
980	No	Non HSB	Vromans, L., Schweitzer, R. D., Knoetze, K., & Kagee, A. (2011). The experience of xenophobia in South Africa. American Journal of Orthopsychiatry, 81(1), 90–93. https://doi.org/10.1111/j.1939-0025.2010.01075.x
981	No	Gender Based Violence	Vu, A., Wirtz, A., Pham, K., Singh, S., Rubenstein, L., Glass, N., & Perrin, N. (2016). Psychometric properties and reliability of the Assessment Screen to Identify Survivors Toolkit for Gender Based Violence (ASIST-GBV): Results from humanitarian settings in Ethiopia and Colombia. Conflict and Health, 10, 1. https://doi.org/10.1186/s13031-016-0068-7
982	No	Non HSB	Wadoum, R. E. G., Sevalie, S., Minutolo, A., Clarke, A., Russo, G., Colizzi, V., Mattei, M., & Montesano, C. (2021). The 2018–2020 Ebola Outbreak in the Democratic Republic of Congo: A Better Response Had Been Achieved Through Inter-State Coordination in Africa. Risk Management and Healthcare Policy, 14, 4923–4930. Scopus. https://doi.org/10.2147/RMHP.S327616
983	No	Non HSB	Wagenaar, B. H., Augusto, O., Ásbjörnsdóttir, K., Akullian, A., Manaca, N., Chale, F., Muanido, A., Covele, A., Michel, C., Gimbel, S., Radford, T., Girardot, B., & Sherr, K. (2018). Developing a representative community health survey sampling frame using open-source remote satellite imagery in Mozambique. International Journal of Health Geographics, 17(1), 37. https://doi.org/10.1186/s12942-018-…
984	No	Non HSB	Wagenaar, B. H., Raunig-Berhó, M., Cumbe, V., Rao, D., Napúa, M., & Sherr, K. (2016). Suicide attempts and deaths in Sofala, Mozambique, from 2011 to 2014: Who, where, and from what. Crisis: The Journal of Crisis Intervention and Suicide Prevention, 37(6), 445–453. https://doi.org/10.1027/0227-5910/a000383
985	No	Non HSB	Wagman, J. A., Paul, A., Namatovu, F., Ssekubugu, R., & Nalugoda, F. (2016). Ethical challenges of randomized violence intervention trials: Examining the SHARE intervention in Rakai, Uganda. Psychology of Violence, 6(3), 442–451. https://doi.org/10.1037/vio0000037
986	No	Non HSB	Wagner, Z., Heft-Neal, S., Bhutta, Z. A., Black, R. E., Burke, M., & Bendavid, E. (2018). Armed conflict and child mortality in Africa: A geospatial analysis. Lancet (London, England), 392(10150), 857–865. https://doi.org/10.1016/S0140-6736(18)31437-5
987	No	Non HSB	Wagner, Z., Heft-Neal, S., Wise, P. H., Black, R. E., Burke, M., Boerma, T., Bhutta, Z. A., & Bendavid, E. (2019). Women and children living in areas of armed conflict in Africa: A geospatial analysis of mortality and orphanhood. The Lancet. Global Health, 7(12), e1622–e1631. https://doi.org/10.1016/S2214-109X(19)30407-3
988	No	Refugee	Wako, E., Elliott, L., De Jesus, S., Zotti, M. E., Swahn, M. H., & Beltrami, J. (2015). Conflict, Displacement, and IPV: Findings From Two Congolese Refugee Camps in Rwanda. Violence Against Women, 21(9), 1087–1101. Scopus. https://doi.org/10.1177/1077801215590669
989	No	Non HSB	Walch, C. (2018). Disaster risk reduction amidst armed conflict: Informal institutions, rebel groups, and wartime political orders. Disasters, 42 Suppl 2, S239–S264. https://doi.org/10.1111/disa.12309
990	No	Non HSB	Wani, C. K. (2021). Humanitarian Aid and Long-Term Peace and Development in Central Equatorial State and Further: Post 2005: An Overview and Analysis.
991	No	Non HSB	Wannier, S. R., Worden, L., Hoff, N. A., Amezcua, E., Selo, B., Sinai, C., Mossoko, M., Njoloko, B., Okitolonda-Wemakoy, E., Mbala-Kingebeni, P., Ahuka-Mundeke, S., Muyembe-Tamfum, J. J., Richardson, E. T., Rutherford, G. W., Jones, J. H., Lietman, T. M., Rimoin, A. W., Porco, T. C., & Kelly, J. D. (2019). Estimating the impact of violent events on transmission in Ebola virus disease outbreak, De…
992	No	Non HSB	Warf, C., Eisenstein, E., & Stahl, C. (2009). Children, adolescents, and war: The systematic engagement of youth in collective violence. Adolescent Medicine: State of the Art Reviews, 20(3), 961–980, xi.
993	No	Non HSB	Watt, M. H., Ranby, K. W., Meade, C. S., Sikkema, K. J., MacFarlane, J. C., Skinner, D., Pieterse, D., & Kalichman, S. C. (2012). Posttraumatic stress disorder symptoms mediate the relationship between traumatic experiences and drinking behavior among women attending alcohol-serving venues in a South African township. Journal of Studies on Alcohol and Drugs, 73(4), 549–558. https://doi.org/10.152…
994	No	Non HSB	Webber, F. (2017). Europe’s unknown war. Race and Class, 59(1), 36–53. Scopus. https://doi.org/10.1177/0306396817701657
995	No	Non HSB	Welburn, S. C., & Odiit, M. (2002). Recent developments in human African trypanosomiasis. Current Opinion in Infectious Diseases, 15(5), 477–484. Scopus. https://doi.org/10.1097/00001432-200210000-00004
996	No	Non HSB	Werner, K. B., Cunningham-Williams, R. M., Sewell, W., Agrawal, A., McCutcheon, V. V., Waldron, M., Heath, A. C., & Bucholz, K. K. (2018). The Impact of Traumatic Experiences on Risky Sexual Behaviors in Black and White Young Adult Women. Women’s Health Issues : Official Publication of the Jacobs Institute of Women’s Health, 28(5), 421–429. https://doi.org/10.1016/j.whi.2018.04.011
997	No	Non SSA	Werner, K. B., McCutcheon, V. V., Agrawal, A., Sartor, C. E., Nelson, E. C., Heath, A. C., & Bucholz, K. K. (2016). The association of specific traumatic experiences with cannabis initiation and transition to problem use: Differences between African-American and European-American women. Drug and Alcohol Dependence, 162, 162–169. https://doi.org/10.1016/j.drugalcdep.2016.03.003
998	No	Non SSA	Werner, K. B., Sartor, C. E., McCutcheon, V. V., Grant, J. D., Nelson, E. C., Heath, A. C., & Bucholz, K. K. (2016). Association of Specific Traumatic Experiences With Alcohol Initiation and Transitions to Problem Use in European American and African American Women. Alcoholism, Clinical and Experimental Research, 40(11), 2401–2408. https://doi.org/10.1111/acer.13220
999	No	Non HSB	Westerhaus, M. J., Finnegan, A. C., Zabulon, Y., & Mukherjee, J. S. (2008). Northern Uganda and paradigms of HIV prevention: The need for social analysis. Global Public Health, 3(1), 39–46. https://doi.org/10.1080/17441690600909294
1000	No	Non HSB	Whetten, K., Whetten, R. A., Ostermann, J., & Itemba, D. (2008). Trauma, anxiety and reported health among HIV-positive persons in Tanzania and the US Deep South. AIDS Care, 20(10), 1233–1241. https://doi.org/10.1080/09540120801918636
1001	No	Non HSB	White, P. (2005). War and food security in Eritrea and Ethiopia, 1998-2000. Disasters, 29(SUPPL.), S92–S113. Scopus. https://doi.org/10.1111/j.0361-3666.2005.00286.x
1002	No	Non HSB	Widmann, M., Warsame, A. H., Mikulica, J., von Beust, J., Isse, M. M., Ndetei, D., al’Absi, M., & Odenwald, M. G. (2014). Khat Use, PTSD and Psychotic Symptoms among Somali Refugees in Nairobi—A Pilot Study. Frontiers in Public Health, 2, 71. https://doi.org/10.3389/fpubh.2014.00071
1003	No	Non HSB	Wieling, E., Mehus, C., Yumbul, C., Möllerherm, J., Ertl, V., Laura, A., Forgatch, M., Neuner, F., & Catani, C. (2017). Preparing the Field for Feasibility Testing of a Parenting Intervention for War-Affected Mothers in Northern Uganda. Family Process, 56(2), 376–392. https://doi.org/10.1111/famp.12189
1004	No	Non HSB	Wiesen, E., Dankoli, R., Musa, M., Higgins, J., Forbi, J., Idris, J., Waziri, N., Ogunbodede, O., Mohammed, K., Bolu, O., WaNganda, G., Adamu, U., & Pinsker, E. (2022). Conducting public health surveillance in areas of armed conflict and restricted population access: A qualitative case study of polio surveillance in conflict-affected areas of Borno State, Nigeria. Conflict and Health, 16(1), 20. …
1005	No	Non SSA	Wilcox, H. C., Storr, C. L., & Breslau, N. (2009). Posttraumatic stress disorder and suicide attempts in a community sample of urban american young adults. Archives of General Psychiatry, 66(3), 305–311. https://doi.org/10.1001/archgenpsychiatry.2008.557
1006	No	Non HSB	Wilker, S., Schneider, A., Conrad, D., Pfeiffer, A., Boeck, C., Lingenfelder, B., Freytag, V., Vukojevic, V., Vogler, C., Milnik, A., Papassotiropoulos, A., J-F de Quervain, D., Elbert, T., Kolassa, S., & Kolassa, I.-T. (2018). Genetic variation is associated with PTSD risk and aversive memory: Evidence from two trauma-Exposed African samples and one healthy European sample. Translational Psychia…
1007	No	Non HSB	Williams, B. A., Grantham, H. S., Watson, J. E. M., Shapiro, A. C., Plumptre, A. J., Ayebare, S., Goldman, E., & Tulloch, A. I. T. (2022). Reconsidering priorities for forest conservation when considering the threats of mining and armed conflict. Ambio, 51(9), 2007–2024. https://doi.org/10.1007/s13280-022-01724-0
1008	No	Non HSB	Williams, L. (2021). Training Theories of Mind in Post-conflict Northern Uganda. Medical Anthropology, 40(2), 196–207. https://doi.org/10.1080/01459740.2020.1802722
1009	No	Non HSB	Williams, L. H., & Schulz, P. (2022). The „marketplace of post-conflict assistance“ in northern Uganda and beyond. Disasters, 46(3), 633–653. https://doi.org/10.1111/disa.12493
1010	No	Non HSB	Williamson Sinalo, C., Irakoze, P. C., & Veale, A. (2021). Disclosure of genocide experiences in Rwandan families: Private and public sources of information and child outcomes. Peace and Conflict: Journal of Peace Psychology, 27(4), 642–653. https://doi.org/10.1037/pac0000521
1011	No	Non HSB	Wilson, E. K., Wagner, L. D., Palanee-Phillips, T., Roberts, S. T., Tolley, E. E., Mathebula, F., Pascoe, L., Lanham, M., Wilcher, R., & Montgomery, E. T. (2021). Acceptability and feasibility of the CHARISMA counseling intervention to support women’s use of pre-exposure prophylaxis: Results of a pilot study. BMC Women’s Health, 21(1), 126. https://doi.org/10.1186/s12905-021-01262-z
1012	No	Sexual Violence	Wilson, H. W., Woods, B. A., Emerson, E., & Donenberg, G. R. (2012). Patterns of Violence Exposure and Sexual Risk in Low-Income, Urban African American Girls. Psychology of Violence, 2(2), 194–207. https://doi.org/10.1037/a0027265
1013	No	Non HSB	Winkler, N., Ruf-Leuschner, M., Ertl, V., Pfeiffer, A., Schalinski, I., Ovuga, E., Neuner, F., & Elbert, T. (2015). From War to Classroom: PTSD and Depression in Formerly Abducted Youth in Uganda. Frontiers in Psychiatry, 6, 2. https://doi.org/10.3389/fpsyt.2015.00002
1014	No	Non HSB	Winstons Muhwezi, W., Abbo, C., S Okello, E., Akello, G., & B L Ovuga, E. (2020). Assessment of the relationship between life events with psychosocial competence of students in selected secondary schools in Northern and Central Uganda. African Health Sciences, 20(3), 1426–1437. https://doi.org/10.4314/ahs.v20i3.48
1015	No	Sexual Violence	Wirtz, A. L., Glass, N., Pham, K., Aberra, A., Rubenstein, L. S., Singh, S., & Vu, A. (2013). Development of a screening tool to identify female survivors of gender-based violence in a humanitarian setting: Qualitative evidence from research among refugees in Ethiopia. Conflict and Health, 7(1), 13. https://doi.org/10.1186/1752-1505-7-13
1016	No	Gender Based Violence	Wirtz, A. L., Glass, N., Pham, K., Perrin, N., Rubenstein, L. S., Singh, S., & Vu, A. (2016). Comprehensive development and testing of the ASIST-GBV, a screening tool for responding to gender-based violence among women in humanitarian settings. Conflict and Health, 10, 7. https://doi.org/10.1186/s13031-016-0071-z
1017	No	Non HSB	Witmer, F. D. W., Linke, A. M., O’Loughlin, J., Gettelman, A., & Laing, A. (2017). Subnational violent conflict forecasts for sub-Saharan Africa, 2015-65, using climate-sensitive models. JOURNAL OF PEACE RESEARCH, 54(2), 175–192. https://doi.org/10.1177/0022343316682064
1018	No	Non HSB	Witter, S., Bertone, M. P., Namakula, J., Chandiwana, P., Chirwa, Y., Ssennyonjo, A., & Ssengooba, F. (2019). (How) does RBF strengthen strategic purchasing of health care? Comparing the experience of Uganda, Zimbabwe and the Democratic Republic of the Congo. Global Health Research and Policy, 4(1). Scopus. https://doi.org/10.1186/s41256-019-0094-2
1019	No	Sexual Violence	Woldetsadik, M. A., Acan, G., & Odiya, O. I. (2023). Becoming Secondary Survivors: Exploring the Effects of Conflict-Related Sexual Violence on the Health and Well-Being of Families in Northern Uganda. Journal of Interpersonal Violence, 38(3–4), 3395–3420. https://doi.org/10.1177/08862605221107057
1020	No	Non HSB	Wong, A., Hung, K. K. C., Mabhala, M., Tenney, J. W., & Graham, C. A. (2021). Filling the gaps in the pharmacy workforce in post-conflict areas: Experience from four countries in Sub-Saharan Africa. International Journal of Environmental Research and Public Health, 18(15). Scopus. https://doi.org/10.3390/ijerph18158132
1021	No	non cs	Wonkam, A., Ponde, C., Nicholson, N., Fieggen, K., Ramesar, R., & Davidson, A. (2012). The burden of sickle cell disease in Cape Town. South African Medical Journal, 102(9), 752–754. Scopus. https://doi.org/10.7196/SAMJ.5886
1022	No	Non HSB	Woods-Jaeger, B. A., Kava, C. M., Akiba, C. F., Lucid, L., & Dorsey, S. (2017). The art and skill of delivering culturally responsive trauma-focused cognitive behavioral therapy in Tanzania and Kenya. Psychological Trauma: Theory, Research, Practice, and Policy, 9(2), 230–238. https://doi.org/10.1037/tra0000170
1023	No	Non HSB	Worden, L., Wannier, R., Hoff, N. A., Musene, K., Selo, B., Mossoko, M., Okitolonda-Wemakoy, E., Tamfum, J. J. M., Rutherford, G. W., Lietman, T. M., Rimoin, A. W., Porco, T. C., & Kelly, J. D. (2019). Projections of epidemic transmission and estimation of vaccination impact during an ongoing Ebola virus disease outbreak in Northeastern Democratic Republic of Congo, as of Feb. 25, 2019. PLoS Negl…
1024	No	Non HSB	Wyatt, G. E., Carmona, J. V., Loeb, T. B., & Williams, J. K. (2005). HIV-positive black women with histories of childhood sexual abuse: Patterns of substance use and barriers to health care. Journal of Health Care for the Poor and Underserved, 16(4 Suppl B), 9–23. https://doi.org/10.1353/hpu.2005.0120
1025	No	non cs	Wyatt, G. E., Thames, A., Simbayi, L., Stein, D. J., Burns, J., & Maselesele, M. (2017). Trauma and mental health in South Africa: Overview. Psychological Trauma: Theory, Research, Practice, and Policy, 9(3), 249–251. https://doi.org/10.1037/tra0000144
1026	No	Non SSA	Xue, F., Tang, X., Kim, G., Koenen, K. C., Martin, C. L., Galea, S., Wildman, D., Uddin, M., & Qu, A. (2022). Heterogeneous Mediation Analysis on Epigenomic PTSD and Traumatic Stress in a Predominantly African American Cohort. Journal of the American Statistical Association, 117(540), 1669–1683. https://doi.org/10.1080/01621459.2022.2089572
1027	No	IDP	Yakubu, B., Longdet, I. Y., Jen, T. H., Davou, D. T., & Obishakin, E. (2019). High-Complexity Plasmodium falciparum Infections, North Central Nigeria, 2015-2018. Emerging Infectious Diseases, 25(7), 1330–1338. https://doi.org/10.3201/eid2507.181614
1028	No	Non HSB	Yan, H.-T., & Lin, Y.-C. (2020). How time horizons of autocrats impact health expenditure: A mixed methods research. BMC Public Health, 20(1), 649. https://doi.org/10.1186/s12889-020-08821-3
1029	No	Sexual Violence	Yaya, S., & Bishwajit, G. (2018). Regional Prevalence, Patterns and Correlates of Sexual Coercion Among Women in Sub-Saharan Africa: A Multi-Country Population-Based Study. International Journal of Sexual Health, 30(2), 224–235. Scopus. https://doi.org/10.1080/19317611.2018.1491924
1030	No	non cs	Yemeke, T. T., Sikkema, K. J., Watt, M. H., Ciya, N., Robertson, C., & Joska, J. A. (2020). Screening for Traumatic Experiences and Mental Health Distress Among Women in HIV Care in Cape Town, South Africa. Journal of Interpersonal Violence, 35(21–22), 4842–4862. https://doi.org/10.1177/0886260517718186
1031	No	non cs	Yen, J. (2016). Psychology and health after apartheid: Or, Why there is no health psychology in South Africa. History of Psychology, 19(2), 77–92. https://doi.org/10.1037/hop0000025
1032	No	Non HSB	Yitayih, Y., Soboka, M., Tesfaye, E., Abera, M., Mamaru, A., & Adorjan, K. (2019). Trauma exposure and alcohol use disorder among prisoners in Jimma Zone correctional institution, Southwest Ethiopia: A cross-sectional study. BMC Research Notes, 12(1), 748. https://doi.org/10.1186/s13104-019-4796-9
1033	No	Non HSB	Yoder-van den Brink, H. N. C. (2019). Reflections on „Building Back Better“ Child and Adolescent Mental Health Care in a Low-Resource Postemergency Setting: The Case of Sierra Leone. Frontiers in Psychiatry, 10, 758. https://doi.org/10.3389/fpsyt.2019.00758
1034	No	Non HSB	Yoder, R. B., Nyandiko, W. M., Vreeman, R. C., Ayaya, S. O., Gisore, P. O., Braitstein, P., & Wiehe, S. E. (2012). Long-Term Impact of the Kenya Postelection Crisis on Clinic Attendance and Medication Adherence for HIV-Infected Children in Western Kenya. JAIDS-JOURNAL OF ACQUIRED IMMUNE DEFICIENCY SYNDROMES, 59(2), 199–206. https://doi.org/10.1097/QAI.0b013e31823b4448
1035	No	Non SSA	Youssef, N. A., Belew, D., Hao, G., Wang, X., Treiber, F. A., Stefanek, M., Yassa, M., Boswell, E., McCall, W. V., & Su, S. (2017). Racial/ethnic differences in the association of childhood adversities with depression and the role of resilience. Journal of Affective Disorders, 208, 577–581. https://doi.org/10.1016/j.jad.2016.10.024
1036	No	IDP	Yuen, A., Warsame, A., & Checchi, F. (2022). Exploring the temporal patterns and crisis-related risk factors for population displacement in Somalia (2016-2018). Journal of Migration and Health, 5, 100095. https://doi.org/10.1016/j.jmh.2022.100095
1037	No	Non HSB	Yusuf, J. A. A. (2012). The notion of „Armed Attack“ in the Nicaragua judgment and its influence on subsequent case law. Leiden Journal of International Law, 25(2), 461–470. Scopus. https://doi.org/10.1017/S0922156512000131
1038	No	Non HSB	Zaccaria, M. (2019). Italian Colonialism in Africa as a Connected System: Institutions, Men and Colonial Troops. Journal of Imperial and Commonwealth History, 47(4), 718–741. Scopus. https://doi.org/10.1080/03086534.2019.1596238
1039	No	Non SSA	Zappert, L. N., & Westrup, D. (2008). Cognitive processing therapy for posttraumatic stress disorder in a residential treatment setting. Psychotherapy (Chicago, Ill.), 45(3), 361–376. https://doi.org/10.1037/0033-3204.45.3.361
1040	No	Non SSA	Zeinoun, P., Akl, E. A., Maalouf, F. T., & Meho, L. I. (2020). The Arab region’s contribution to global mental health research (2009–2018): A bibliometric analysis. Frontiers in Psychiatry, 11. Scopus. https://doi.org/10.3389/fpsyt.2020.00182
1041	No	Non HSB	Zeleke, W. A., Hughes, T., & Chitiyo, M. (2018). The path to an autism spectrum disorders diagnosis in Ethiopia: Parent perspective. American Journal of Orthopsychiatry, 88(3), 316–327. https://doi.org/10.1037/ort0000249
1042	No	Non HSB	Zeligman, M., Majuta, A. R., & Shannonhouse, L. R. (2020). Posttraumatic growth in prolonged drought survivors in Botswana: The role of social support and religious coping. Traumatology, 26(3), 308–316. https://doi.org/10.1037/trm0000237
1043	No	Non HSB	Zewude, B., & Siraw, G. (2022). A critical analysis into the National Children’s Policy of Ethiopia vis-à-vis the situation of vulnerable children. Ethiopian Journal of Pediatrics and Child Health, 17(2), 152–165. https://doi.org/10.4314/ejpch.v17i2.8
1044	No	Non HSB	Ziradzo, S., & Netangaheni, R. T. (2022). The traumatic consequences of Boko Haram slavery among the ethnic minorities of southern Borno, Borno State, Nigeria. African Journal of Primary Health Care & Family Medicine, 14(1), e1–e9. https://doi.org/10.4102/phcfm.v14i1.3638
1045	No	Non HSB	Zissette, S., Watt, M. H., Prose, N. S., Mntambo, N., & Moshabela, M. (2016). “If you don’t take a stand for your life, who will help you?”: Men’s engagement in HIV care in Kwazulu-Natal, South Africa. Psychology of Men & Masculinity, 17(3), 265–273. https://doi.org/10.1037/men0000025
1046	No	Non SSA	Zito, D. (2016). [Child Soldiers as Refugees in Germany]. Praxis der Kinderpsychologie und Kinderpsychiatrie, 65(10), 763–780. https://doi.org/10.13109/prkk.2016.65.10.763
1047	No	Non HSB	Zolnikov, T. R., & Blodgett Salafia, E. (2016). Improved relationships in eastern Kenya from water interventions and access to water. Health Psychology, 35(3), 273–280. https://doi.org/10.1037/hea0000301
1048	No	Non MCH	Zuurmond, M., Nyapera, V., Mwenda, V., Kisia, J., Rono, H., & Palmer, J. (2016). Childhood disability in Turkana, Kenya: Understanding how carers cope in a complex humanitarian setting. African Journal of Disability, 5(1), 277. https://doi.org/10.4102/ajod.v5i1.277
1049	No	Non MCH	Adamu, P. I., Oguntunde, P. E., Okagbue, H. I., & Agboola, O. O. (2018). On the Epidemiology and Statistical Analysis of HIV/AIDS Patients in the Insurgency Affected States of Nigeria. Open Access Macedonian Journal of Medical Sciences, 6(7), 1315–1321. https://doi.org/10.3889/oamjms.2018.229
1050	No	Non HSB	Blanchet, K., Nam, S. L., Ramalingam, B., & Pozo-Martin, F. (2017). Governance and Capacity to Manage Resilience of Health Systems: Towards a New Conceptual Framework. International Journal of Health Policy and Management, 6(8), 431–435. https://doi.org/10.15171/ijhpm.2017.36
1051	No	Sexual Violence	Borumandnia, N., Khadembashi, N., Tabatabaei, M., & Alavi Majd, H. (2020). The prevalence rate of sexual violence worldwide: A trend analysis. BMC Public Health, 20(1). Scopus. https://doi.org/10.1186/s12889-020-09926-5
1052	No	Non CS	Boyes, M. E., & Cluver, L. D. (2013). Performance of the Revised Children’s Manifest Anxiety Scale in a sample of children and adolescents from poor urban communities in Cape Town. European Journal of Psychological Assessment, 29(2), 113–120. https://doi.org/10.1027/1015-5759/a000134
1053	No	Sexual Violence	Bress, J., Kashemwa, G., Amisi, C., Armas, J., McWhorter, C., Ruel, T., Ammann, A. J., Mukwege, D., & Butler, L. M. (2019). Delivering integrated care after sexual violence in the Democratic Republic of the Congo. BMJ Global Health, 4(1), e001120. https://doi.org/10.1136/bmjgh-2018-001120
1054	No	Non HSB	Cameron, D. L., Nixon, S., Parnes, P., & Pidsadny, M. (2005). Children with disabilities in low-income countries. Paediatrics & Child Health, 10(5), 269–272. https://doi.org/10.1093/pch/10.5.269
1055	No	Non HSB	Cao, X., Theodora-Ismene, G., Shortland, A., & Urdal, H. (2022). Drought, Local Public Goods, and Inter-communal Conflicts: Testing the Mediating Effects of Public Service Provisions. DEFENCE AND PEACE ECONOMICS, 33(3), 259–279. https://doi.org/10.1080/10242694.2020.1855560
1056	No	Non HSB	Caparos, S., Rutembesa, E., Habimana, E., & Blanchette, I. (2020). The psychological correlates of transitional justice in Rwanda: A long-term assessment. Psychological Trauma: Theory, Research, Practice, and Policy, 12(7), 774–784. https://doi.org/10.1037/tra0000583
1057	No	Non HSB	Cappelli, F., Conigliani, C., Consoli, D., Costantini, V., & Paglialunga, E. (2023). Climate change and armed conflicts in Africa: Temporal persistence, non-linear climate impact and geographical spillovers. ECONOMIA POLITICA, 40(2), 517–560. https://doi.org/10.1007/s40888-022-00271-x
1058	No	Non HSB	Carey, S. C. (2007). Rebellion in Africa: Disaggregating the effect of political regimes. JOURNAL OF PEACE RESEARCH, 44(1), 47–64. https://doi.org/10.1177/0022343307072176
1059	No	Non HSB	Carruth, L., & Smith, L. (2022). Building one’s own house: Power and escape for Ethiopian women through international migration. Journal of Modern African Studies, 60(1), 85–109. Scopus. https://doi.org/10.1017/S0022278X21000434
1060	No	Non HSB	Caspar, E. A., Pech, G. P., Gishoma, D., & Kanazayire, C. (2022). On the impact of the genocide on the intergroup empathy bias between former perpetrators, survivors, and their children in Rwanda. American Psychologist, No Pagination Specified-No Pagination Specified. https://doi.org/10.1037/amp0001066
1061	No	Non HSB	Cella, E., Ceccarelli, G., Vita, S., Lai, A., Presti, A. L., Blasi, A., Palco, M. L., Guarino, M. P. L., Zehender, G., Angeletti, S., & Ciccozzi, M. (2017). First epidemiological and phylogenetic analysis of Hepatitis B virus infection in migrants from Mali. Journal of Medical Virology, 89(4), 639–646. https://doi.org/10.1002/jmv.24671
1062	No	Non MCH	Charlier, P., Bou Abdallah, F., Mostefai Dulac, Y., Deo, S., Jacqueline, S., Brun, L., & Hervé, C. (2017). “Palimpsest scar” lesions in a context of torture (Darfur, Sudan). Annales de Dermatologie et de Venereologie, 144(11), 696–699. Scopus. https://doi.org/10.1016/j.annder.2017.06.003
1063	No	Non HSB	Checchi, F., Frison, S., Warsame, A., Abebe, K. T., Achen, J., Ategbo, E. A., Ayoya, M. A., Kassim, I., Ndiaye, B., & Nyawo, M. (2022). Can we predict the burden of acute malnutrition in crisis-affected countries? Findings from Somalia and South Sudan. BMC Nutrition, 8(1), 92. https://doi.org/10.1186/s40795-022-00563-2
1064	No	Non HSB	Checchi, F., Stewart, B. T., Palmer, J. J., & Grundy, C. (2013). Validity and feasibility of a satellite imagery-based method for rapid estimation of displaced populations. International Journal of Health Geographics, 12. Scopus. https://doi.org/10.1186/1476-072X-12-4
1065	No	Non HSB	Checchi, F., Testa, A., Gimma, A., Koum-Besson, E., & Warsame, A. (2022). A method for small-area estimation of population mortality in settings affected by crises. Population Health Metrics, 20(1), 4. https://doi.org/10.1186/s12963-022-00283-6
1066	No	Systematic Review	Chol, C., Negin, J., Garcia-Basteiro, A., Gebrehiwot, T. G., Debru, B., Chimpolo, M., Agho, K., Cumming, R. G., & Abimbola, S. (2018). Health system reforms in five sub-Saharan African countries that experienced major armed conflicts (wars) during 1990–2015: A literature review. Global Health Action, 11(1). Scopus. https://doi.org/10.1080/16549716.2018.1517931
1067	No	Non MCH	Greene, M. C., Kane, J. C., Khoshnood, K., Ventevogel, P., & Tol, W. A. (2018). Challenges and opportunities for implementation of substance misuse interventions in conflict-affected populations. Harm Reduction Journal, 15(1), 58. https://doi.org/10.1186/s12954-018-0267-1
1068	No	Cost	Heitman, H.-R. (2008). South African defence budget offers no real funding boost. Jane’s Defence Weekly, FEB. Scopus. https://www.scopus.com/inward/record.uri?eid=2-s2.0-80053170498&partnerID=40&md5=2ba5b37c52bb00f445b7b9d86c5b2653
1069	No	Non MCH	Janssen, S., Huson, M. A. M., Bélard, S., Stolp, S., Kapata, N., Bates, M., Van Vugt, M., & Grobusch, M. P. (2014). TB and HIV in the Central African region: Current knowledge and knowledge gaps. Infection, 42(2), 281–294. Scopus. https://doi.org/10.1007/s15010-013-0568-y
1070	No	Sexual Violence	Kabengele Mpinga, E., Koya, M., Hasselgard-Rowe, J., Jeannot, E., Rehani, S. B., & Chastonay, P. (2017). Rape in Armed Conflicts in the Democratic Republic of Congo: A Systematic Review of the Scientific Literature. Trauma, Violence & Abuse, 18(5), 581–592. https://doi.org/10.1177/1524838016650184
1071	No	Sexual Violence	Kandolo, S. I., Mwarabu Much Apa, B., Matungulu Matungulu, C., & Kakoma Sakatolo Zambeze, J.-B. (2017). [Sexual violence in urban environments: Example in the city of Lubumbashi, Democratic Republic of the Congo]. Sante publique (Vandoeuvre-les-Nancy, France), 29(1), 125–131.

## Sheet: Legend
None CS	=	none conflict setting
Non HSB	=	non health care seeking behavior
Non MCH	=	non maternal and child health issues
Not SSA	=	not in Subsaharan Africa
Sexual violence
Domestic violence
Time
Location
Irrelevant
IDP	=	Internally Displaced Populations
						Inclusion	Exclusion
						a. English language only.	a. Published research articles in scientific journals that are not peer reviewed.
						b. Only publications between 2000 - 2022	b. Studies focused on gender-based or domestic violence are not part of the review.
						c. All countries within the sub-Sahara Africa region only, as defined by United Nations development Programme (UNDP, 2019).	c. Studies whose primary or secondary outcomes are not healthcare seeking behaviour or health decision-making.
						d. All studies that assessed experience or exposure to armed violent conflicts and its consequent impact on health outcomes.	d. Studies on cost of healthcare in armed conflict settings
						e. All studies whose outcomes have significant impacts on behaviour and decision-making leading to health changes.	e. Studies without reported findings about health behaviour or health changes that is influenced by armed violent conflicts.
						f. Only studies which assess maternal and child health will be included.
